# Supplementary material for: Combinatorial targeting of a chromatin complex comprising Dot1L, menin and the tyrosine kinase BAZ1B reveals a new therapeutic vulnerability of endocrine therapy-resistant breast cancer
Source: Breast Cancer Res. 2022 Jul 18;24:52. doi: 10.1186/s13058-022-01547-7 (PMC9290241; doi:10.1186/s13058-022-01547-7)
Supplement: Supplementary file 2 — Additional file 2: Table S1. Differentially expressed transcripts in common between EPZ- and MI-2-treated MCF-7 cells. [file 13058_2022_1547_MOESM2_ESM.xlsx]

## Sheet: Foglio1
Supplementary Table S1: Differentially expressed transcripts in common between EPZ- and MI-2-treated MCF-7 cells
Gene Symbol	EPZ Fold-Change	EPZ padj	MI-2 Fold-Change	MI-2 padj
RNF32	-1.93176	0.000132255	-3.57129	1.99889e-17
SHH	-2.26448	9.53e-16	-3.53021	2.64109e-93
NECAB1	-1.20317	0.0758938	-2.71434	6.98828e-45
SCUBE2	-2.23605	2.14e-19	-2.68196	1.84234e-42
SYTL4	-4.13641	6.71e-47	-2.67116	3.32253e-40
KCNJ8	-1.74597	3.21e-07	-2.55851	9.53658e-18
SOCS2	-2.07329	9.48e-13	-2.54115	5.24971e-29
RAMP3	-1.95221	5.6e-18	-2.48594	1.3968e-16
UGT2B15	-1.93593	4.12e-08	-2.39106	2.22849e-16
SFXN2	-2.72454	2.3e-34	-2.3767	1.3724e-42
KIAA1324	-3.18805	6.92e-35	-2.31775	5.15332e-23
PMP22	-1.50614	0.0479783	-2.22268	1.40124e-14
SGK3	-1.71698	0.00239423	-2.20213	8.04013e-25
MIPEP	-1.35189	0.0822619	-2.18145	0.00988117
CXCL12	-2.97133	4.99e-29	-2.17889	1.48885e-34
ADI1	-1.27489	0.0855927	-2.1164	9.40718e-38
AGR3	-2.28138	1.32e-19	-2.07244	9.79431e-14
NCAM2	-1.46018	1.94e-05	-2.02816	4.39133e-22
LANCL2	-1.325	0.0775706	-1.95087	2.86377e-17
ELP3	-1.38981	0.00369153	-1.94338	3.3175e-19
PIK3R3	-1.39024	4.2e-05	-1.934	6.95744e-27
COL21A1	-3.10572	5.45e-26	-1.91996	0.0461547
DST	-1.20257	0.0501111	-1.91281	3.2174e-07
RAB30	-2.79636	7.26e-27	-1.90336	2.30011e-34
GFRA1	-1.38893	8.01e-05	-1.89281	6.32844e-47
ARRDC3	-1.34292	0.00135633	-1.87733	1.06778e-23
GPC6	-1.63562	0.00090827	-1.86388	1.80325e-20
HEY2	-2.45227	5.72e-09	-1.8618	4.18199e-14
POTEKP	-1.73865	0.00438921	-1.85972	7.09251e-12
MAP2K6	-1.5473	0.076714	-1.84143	3.46882e-06
UBA5	-1.21295	0.0941157	-1.83836	8.56413e-26
ELOVL2	-1.66924	8.76e-09	-1.82785	1.54424e-18
FAM111A	-1.25037	0.0643695	-1.82719	2.05907e-34
TXNIP	-1.76734	2.18e-14	-1.81517	1.11563e-28
PKIB	-1.30942	0.0191492	-1.81456	1.48566e-13
GPER1	-2.22913	2.2e-10	-1.80603	2.55173e-05
ENPEP	-1.46943	0.0230376	-1.79958	0.00027084
PRPF3	-1.67404	2.86e-13	-1.79515	4.54644e-18
LTB4R2	-1.44026	0.0991254	-1.79429	2.13023e-09
EPHA7	-1.37657	0.00077442	-1.78796	3.09327e-20
DTWD2	-1.44491	0.0145842	-1.77822	3.88074e-08
SLC24A3	-1.34186	0.0224136	-1.76165	4.60012e-12
PPP1R3C	-1.46121	0.0116049	-1.75667	4.82775e-12
NCKAP5	-1.36194	0.0495007	-1.74789	1.27123e-06
ANXA6	-2.15931	8.46e-10	-1.74764	4.21172e-11
ISOC1	-1.44222	3.08e-07	-1.74059	1.11066e-22
SLC35A5	-1.6005	0.000217969	-1.73664	1.30743e-07
FREM2	-1.34014	0.000551161	-1.72556	7.31505e-35
EVL	-1.48444	3.74e-05	-1.72065	2.90752e-25
C3orf14	-1.39198	0.000184593	-1.70495	1.68208e-12
PCDHGB1	-1.3924	0.0747965	-1.69793	7.05012e-08
NBN	-1.25709	0.0371835	-1.69627	3.73001e-18
IFT80	-1.37821	0.0412543	-1.6942	3.94126e-22
COL12A1	-1.56204	7.84e-09	-1.67551	5.02508e-22
SYCP2	-1.61717	0.0113513	-1.67525	6.80483e-11
ZNF518A	-1.23891	0.0622599	-1.67395	1.96253e-15
CAPN9	-1.52115	0.0023987	-1.67274	1.72733e-11
BRD8	-1.23163	0.0594611	-1.64653	1.42859e-10
NSMAF	-1.28513	0.0369588	-1.64077	3.67278e-09
TFF3	-2.03754	2.96e-08	-1.63985	0.038427
SLC12A2	-1.32453	0.00110072	-1.63583	1.24654e-13
ZNF224	-1.33145	0.0575213	-1.62643	1.70674e-08
SP140L	-1.36547	0.0612961	-1.61649	0.00017006
ECHDC1	-1.4208	0.00359984	-1.61554	4.52032e-06
DECR1	-1.31473	0.00633742	-1.60846	5.45405e-11
TM7SF2	-1.39247	0.00044512	-1.59588	1.28743e-07
CA2	-2.38322	4.64e-36	-1.59062	2.88566e-16
TRPS1	-1.34503	8.81e-05	-1.58855	1.18435e-10
TMEM64	-1.23103	0.00709277	-1.58476	3.1723e-13
ANO7	-2.17513	2.26e-05	-1.57535	2.91233e-07
ADAM1A	-1.59531	0.0209211	-1.56437	5.27394e-09
CYP2J2	-1.53041	0.0466171	-1.56355	0.00164668
ITPR2	-1.56747	5.04e-06	-1.5556	1.04669e-05
NPHP3	-1.53256	0.000259764	-1.54961	1.15258e-06
CREG1	-1.35464	0.0232057	-1.5439	1.06408e-09
TFPT	-1.4858	0.0277376	-1.53979	0.0273967
NR2F2	-1.53584	3.4e-07	-1.53966	2.40801e-16
CA8	-1.44471	0.0382033	-1.52671	0.00355543
HECTD2	-1.29122	0.0930165	-1.52455	1.21528e-07
PABPC4L	-1.38334	0.0134645	-1.52396	2.91848e-08
SELENBP1	-1.5811	2.25e-09	-1.51472	2.29312e-09
KLHL13	-1.65991	0.0012955	-1.514	0.00190604
ZNF33B	-1.25022	0.058159	-1.51136	1.45975e-19
C5orf42	-1.29967	0.0315065	-1.5108	3.03595e-05
SLC35A1	-1.40202	0.0402647	-1.50989	4.6159e-07
NIPAL2	-1.41108	0.000275876	-1.50415	8.52116e-05
SIDT1	-1.45444	0.00118532	-1.50381	2.43494e-10
POF1B	-1.29259	0.0639092	-1.50043	4.31989e-07
ESR1	-2.28136	5.85e-29	-1.49804	3.40314e-17
TOP2B	-1.30525	0.00176739	-1.49656	7.94167e-11
MYB	-1.43675	2.69e-05	-1.49482	1.79403e-08
AGR2	-1.50261	2.22e-08	-1.4941	4.23318e-11
NRIP1	-1.42171	3.84e-07	-1.493	8.91538e-14
YPEL1	-1.55426	0.0513171	-1.48943	0.0167193
EFHC1	-1.31158	0.0556845	-1.48723	6.88776e-08
LRCH3	-1.29868	0.0425053	-1.4859	0.000972735
HMGN3	-1.25585	0.0823981	-1.48493	5.3525e-05
MAT2B	-1.25412	0.0929008	-1.48378	0.000249687
C1orf226	-1.59057	0.00056874	-1.48159	4.02724e-05
RFX5	-1.70236	8.93e-09	-1.48004	9.1806e-07
SPOP	-1.25189	0.0288955	-1.47949	2.28308e-07
ALDH4A1	-1.40421	0.0628911	-1.46831	1.02533e-05
MCCC2	-1.2799	0.00403282	-1.45641	4.85435e-08
TMEM106B	-1.262	0.0449343	-1.45334	0.0183352
CMBL	-1.27877	0.0400062	-1.44575	2.99708e-07
CREB3L4	-2.13175	1.61e-14	-1.44292	1.00161e-06
ZNF493	-1.57474	0.00400187	-1.44227	0.000206469
SLC35E2B	-1.43066	0.002049	-1.44178	2.50836e-10
LDLRAD4	-1.66273	2.58e-05	-1.44078	0.000158558
CCDC162P	-1.54072	0.0622599	-1.43127	0.00329349
TPBG	-1.31146	0.00197042	-1.4263	1.29405e-09
STARD13	-1.3655	0.0291418	-1.42182	7.05651e-06
SNX1	-1.27588	0.0492957	-1.41821	0.00774291
WDR19	-1.33192	0.0757772	-1.41709	0.00601275
PLCB4	-2.12046	1.55e-10	-1.41668	1.75887e-06
B3GALNT1	-2.16029	5.66e-23	-1.41308	1.02059e-09
TRIM45	-1.40277	0.0354465	-1.41289	2.25992e-06
GLCCI1	-1.86918	6.51e-09	-1.4123	1.85257e-11
ARRDC4	-1.42812	0.00125157	-1.4117	5.51479e-06
LMBR1	-2.08136	3.85e-19	-1.40749	1.86986e-15
PPIF	-1.63984	2.13e-09	-1.40508	5.71374e-05
TMEM198B	-1.3745	0.0846473	-1.40171	0.000212993
ZG16B	-1.68553	0.000568227	-1.39995	0.00377961
ZNF708	-1.38809	0.0231866	-1.39874	0.000141429
SREK1	-1.24459	0.0353726	-1.39861	1.06652e-09
DAAM1	-1.27878	0.0278388	-1.39347	5.29092e-08
ARSD	-1.23533	0.0721427	-1.39308	1.2353e-09
CCL28	-1.39012	0.0960134	-1.3866	0.00635084
CCDC14	-1.26938	0.0179581	-1.38655	2.64495e-08
ALG13	-1.27091	0.066512	-1.38592	0.00206091
EPM2AIP1	-1.20972	0.0785594	-1.38071	7.09957e-09
ABCB4	-1.63625	0.0349969	-1.37484	0.00621418
TSPAN9	-1.41724	0.0497714	-1.37348	0.00113341
PIK3R1	-1.20493	0.0771227	-1.37251	1.24404e-12
ZSWIM5	-1.72679	5.85e-06	-1.37137	0.000164745
CHTOP	-1.2166	0.0506304	-1.35715	6.34244e-07
FZD4	-1.79645	5.59e-11	-1.35598	1.92641e-06
SLC38A1	-1.44009	5.15e-07	-1.35134	6.27229e-06
PPIP5K2	-1.28477	0.0118226	-1.35075	0.00154439
CAP2	-1.42098	0.0140179	-1.35031	0.00300255
SPIN4	-1.34919	0.0865563	-1.34817	0.000472485
CCDC50	-1.2599	0.0922954	-1.34678	0.0437487
SLC4A10	-2.39973	6.5e-19	-1.34676	9.25983e-07
SH3BP5	-1.38506	0.00035098	-1.34468	0.000481524
RERG	-1.51989	0.00123842	-1.34344	0.00633997
EBAG9	-1.36377	0.0072662	-1.34183	0.00371606
AQR	-1.23343	0.0449343	-1.33985	0.00912387
GREB1L	-1.38896	0.0180539	-1.33922	3.18974e-14
VPS36	-1.39775	0.00786726	-1.33396	0.0530878
SEMA3C	-1.51141	2.52e-10	-1.32755	7.08308e-08
UFC1	-1.35836	0.017542	-1.32207	0.0165815
YAP1	-1.29524	0.0302145	-1.31666	7.83143e-05
MYBL1	-1.55314	0.000152228	-1.3157	1.34974e-08
CYP26B1	-2.65235	2.14e-07	-1.31528	2.21931e-05
MB	-1.35845	0.0701837	-1.31398	0.0492913
BCAP29	-1.36955	0.00629855	-1.30649	0.000315895
PCDHB14	-1.6164	0.0120786	-1.30613	0.0010066
GSTT1	-1.63876	0.00159379	-1.30382	0.0226779
TSTD2	-1.27043	0.0386258	-1.30197	0.00596079
RMND1	-1.34824	0.00258009	-1.30192	0.00642453
POTEI	-1.90752	4.49e-06	-1.29938	1.06554e-06
STC1	-1.53108	2.78e-06	-1.29896	0.0191143
CD9	-1.68442	5.74e-12	-1.2963	7.31395e-05
ZNF701	-1.37605	0.0340279	-1.29187	0.0075421
PGR	-1.52999	9.14e-06	-1.29184	2.92512e-11
FIGN	-1.37824	0.0165884	-1.29131	2.10245e-14
RBM39	-1.22435	0.0201255	-1.28872	3.42267e-08
RSPRY1	-1.31922	0.0512861	-1.28808	0.0195282
PISD	-1.36927	0.0111574	-1.2875	0.022777
HCAR1	-1.84837	0.000208712	-1.28179	0.00318611
PTPN13	-1.30121	0.0161627	-1.28022	1.57651e-05
BAZ2B	-1.31171	0.00842891	-1.27831	0.00109284
NAPEPLD	-1.33623	0.0973692	-1.2763	0.00135077
CA5B	-1.72863	3.78e-05	-1.27425	6.55086e-05
RABEP2	-1.30214	0.062742	-1.27142	0.0890394
TIA1	-1.31049	0.0219509	-1.27126	2.75092e-06
DCDC2	-1.88873	2.1e-11	-1.27058	4.44584e-06
JAK2	-1.5189	9.08e-05	-1.26887	0.000579856
MEIS1	-1.48614	0.000551595	-1.26796	0.000703032
DDX39B	-1.22974	0.066512	-1.26747	0.0257954
ALCAM	-1.77501	3.19e-17	-1.26739	3.35423e-05
LARP7	-1.25462	0.0968628	-1.2668	0.074798
MYO5C	-1.25329	0.0340279	-1.26371	6.03674e-05
GSTZ1	-1.39594	0.0038721	-1.25966	0.00470547
GLUD2	-1.73522	0.00153191	-1.2577	0.0970092
CGGBP1	-1.23965	0.0340279	-1.25448	6.68307e-05
SAP30	-1.42043	0.0660766	-1.25318	0.0687981
ZFP30	-1.48992	0.00514261	-1.25301	0.00694313
ZNF248	-1.33255	0.0563934	-1.25276	1.81873e-05
CRNKL1	-1.36581	0.00299633	-1.25253	0.0030766
KDM4A	-1.27788	0.0265691	-1.25249	0.01664
MRFAP1	-1.30099	0.00397288	-1.25105	0.00163168
NRCAM	-1.5684	1.18e-07	-1.24779	0.029652
DDX17	-1.25957	0.00276675	-1.2477	4.95335e-08
NBPF9	-1.26817	0.0628524	-1.24485	0.00577997
RMND5A	-1.33213	0.0015358	-1.24451	0.0779224
TOM1L1	-1.39432	0.000723071	-1.24364	0.0906541
DTWD1	-1.27425	0.093862	-1.24141	0.0119063
ANKRD26	-1.31402	0.0449309	-1.24032	0.00189275
SGMS1	-1.36546	0.00152184	-1.23872	0.0728013
UGT2B17	-1.64475	0.0354875	-1.23858	0.00130289
TMED8	-1.43324	1.21e-05	-1.23563	0.0043895
DSP	-1.24446	0.0657291	-1.2343	0.000580999
CCDC170	-1.55808	1.65e-05	-1.23397	0.000200062
SYTL5	-1.30363	0.000501478	-1.23363	0.00732465
RNF144B	-1.54632	0.0041806	-1.23223	6.26689e-07
PPM1L	-1.50877	0.000534704	-1.23036	2.21111e-05
DNAAF1	-1.57627	0.018668	-1.22868	0.01837
TTC6	-1.69445	0.000747534	-1.22855	0.0769928
ATP8A1	-1.54201	0.00160641	-1.22803	0.0452885
ARID4A	-1.337	0.0125725	-1.22597	0.00352467
SESN1	-1.29915	0.0682523	-1.22414	0.0316511
CLIC4	-1.39606	1.62e-05	-1.22344	0.0318583
NEMF	-1.26025	0.0313145	-1.22313	0.00465256
ELF1	-1.66074	4.69e-08	-1.22087	0.00468633
TRPM7	-1.20264	0.0479675	-1.21923	0.0975831
C17orf58	-1.35951	0.0211169	-1.21825	0.0557136
UTRN	-1.2716	0.0242784	-1.21314	6.82792e-05
NEK7	-1.23726	0.0377906	-1.21301	0.00249419
PCLO	-1.31772	0.0679727	-1.21236	0.000436176
TUBE1	-1.63116	0.00605777	-1.21231	0.0153758
TMEM18	-1.30805	0.0168341	-1.21106	0.0425937
NBPF8	-1.29536	0.0287042	-1.20993	0.0453221
FBXL17	-1.29426	0.0520556	-1.20638	0.022969
SYPL1	-1.24897	0.0288609	-1.20593	0.0294986
TRIM59	-1.35269	0.0592585	-1.20568	0.0344817
FAR1	-1.22713	0.0709897	-1.20497	0.0180261
SPOPL	-1.42732	0.00013799	-1.20494	0.0542534
FRYL	-1.24392	0.0396464	-1.20229	0.022545
AKAP5	-1.4311	0.0787031	-1.20173	0.0106836
PCDHB13	-1.46057	0.084577	-1.20051	0.0316853
SLC9A3R1	1.37888	0.000206607	1.19926	0.000603428
TCEA2	1.38671	0.0135744	1.19986	0.00661309
NCLN	1.40289	0.0280825	1.20032	0.00988025
AGPAT2	1.27254	0.0900669	1.20546	0.00219992
ACKR3	1.78748	2.33e-07	1.20679	0.0419057
NEIL2	1.62513	0.0131617	1.21022	0.0887644
TUBB2B	1.67544	0.0271659	1.21036	0.0584577
FAM102B	1.20163	0.0966919	1.21067	9.38586e-05
TGFBR2	1.38021	0.0159459	1.2125	0.00381574
TRIM7	1.53562	0.0705918	1.21255	0.0226954
BDKRB2	1.75475	0.0110651	1.21353	0.00182824
CAMKK1	1.57433	0.0502813	1.21468	0.0153856
TRIM14	2.02827	2.93e-06	1.21495	9.85613e-05
HOXA13	1.57507	0.0570839	1.2153	0.00186416
IFRD1	1.28761	0.0244159	1.21556	0.00042681
P2RY2	2.08545	6.74e-06	1.21613	0.0380588
DIRAS1	1.57194	0.0657426	1.21692	0.00652189
TSPAN15	1.24805	0.0282491	1.21845	2.71233e-06
LRRC3	1.70528	0.0203054	1.21846	0.000915937
CRIM1	1.27798	0.0781804	1.2203	0.0174624
ZC3H12A	1.46719	0.00195157	1.22089	0.0146875
HLA-A	1.41435	0.00215021	1.22168	0.0242941
CACNB3	1.3481	0.0330399	1.22602	0.00207333
SMAD3	1.48159	0.00122094	1.22636	0.000466931
FTH1	1.32407	0.000328604	1.22649	7.76714e-08
PPP6R1	1.2698	0.077634	1.2269	1.01584e-05
WDR1	1.2058	0.0959591	1.22722	0.00113685
B4GALT1	1.74772	2.51e-07	1.22734	3.40654e-06
SEMA3F	1.26368	0.0546089	1.228	0.0267747
SSBP4	1.39438	0.0162938	1.22835	6.56827e-05
CGN	1.27759	0.028472	1.22862	4.8923e-05
SH2D5	1.73278	0.0131874	1.23155	0.0162048
GPRIN1	1.80583	0.000237469	1.23197	0.00425327
CTPS1	1.4138	0.0118897	1.23221	0.0296264
FAM83D	1.64483	0.000725044	1.23359	0.00901136
PPP1R18	1.63626	0.00196958	1.23377	0.00146447
PADI2	2.0695	0.000310772	1.23499	0.00119536
CCDC85B	1.42972	0.0598647	1.23532	0.0172257
SPSB1	1.42903	0.0269374	1.23787	0.0945679
IRF5	1.45466	0.0546865	1.24011	0.00236562
LMTK2	1.26033	0.0737315	1.24031	1.977e-06
GATAD2A	1.30806	0.0103799	1.24098	0.00406048
DDR1	1.30969	0.00234417	1.24322	8.34112e-07
PLCB3	1.26586	0.05651	1.24366	0.000608737
SUN2	1.31984	0.0993712	1.24479	0.000637541
SH3KBP1	1.41421	0.0703359	1.24506	0.015362
CALM1	1.31616	0.00032846	1.24578	7.5607e-08
AEN	1.36757	0.0035356	1.2471	0.000412437
RCC1	1.31131	0.0210181	1.24903	8.69176e-07
NES	1.50909	0.066512	1.2514	0.000615785
SCRIB	1.25396	0.0556845	1.2517	4.36136e-06
SEMA4F	1.50361	0.0604564	1.25274	0.0014558
MTMR11	1.50939	0.00232688	1.25898	7.22042e-05
SP6	1.9339	0.00166568	1.2595	0.00130173
KLF13	1.93978	1.21e-06	1.26001	9.07421e-05
LAMB3	2.37439	9.25e-08	1.26472	0.000191789
RNF114	1.33041	0.00188368	1.26475	0.00215296
RPL12	1.20842	0.0760901	1.26478	1.25665e-10
RARG	1.24766	0.0500236	1.26499	3.93717e-06
TMEM132A	1.2129	0.0789903	1.26554	0.00233956
RCOR2	1.64064	0.0335876	1.26601	0.0196342
KIF5C	1.53004	0.00357631	1.26632	3.35848e-06
ARPC1B	1.45586	0.000966011	1.26639	9.81652e-06
COLGALT1	1.454	0.00250127	1.26651	4.33406e-05
GAA	1.32965	0.0202139	1.26903	1.79502e-08
RHOD	1.46588	0.000551989	1.27031	3.18532e-05
CLCF1	1.8345	0.00192486	1.27054	0.0152174
NRP1	2.13362	2.78e-14	1.27168	0.00261428
LMNB2	1.3659	0.00612587	1.27182	0.0018835
THBD	2.18497	9.76e-05	1.27388	0.000621971
TCOF1	1.56556	4.04e-05	1.27399	1.32397e-07
DAB2IP	1.292	0.0868174	1.27414	0.0017055
JUND	1.31008	0.0128051	1.27441	4.40219e-06
RGS16	2.50052	1.07e-06	1.27535	0.0126309
MAP3K14	1.61607	0.0292161	1.27548	8.47234e-09
JAG2	1.43335	0.0340875	1.27906	0.001773
CERK	1.36095	0.0915083	1.27961	0.0258513
DUSP1	1.6052	0.00126608	1.27962	0.00367668
PDE5A	1.56741	0.00044512	1.27997	0.0292517
HSPA1B	1.24755	0.0231581	1.28595	0.00573836
GPR153	1.38377	0.0732288	1.28899	0.000317632
SIGMAR1	1.65756	0.00374284	1.28985	0.000847845
ACTB	1.25371	0.00465536	1.29168	1.15516e-07
DDX21	1.42861	0.00130294	1.29264	1.7281e-08
DNAJB1	1.29301	0.00676689	1.29272	2.7908e-05
PPP1R15A	1.73947	3.85e-06	1.2953	0.000384877
LAMA5	1.27525	0.0269045	1.29642	4.73307e-07
KCNN4	2.15442	2.61e-07	1.29762	0.00603492
STX1A	1.73867	0.00383911	1.29778	0.00574722
CCDC85C	1.3656	0.00593855	1.29818	4.53413e-05
ANLN	1.30373	0.0107579	1.29914	0.00335303
RASD1	2.00105	0.00107448	1.2997	0.0197228
DFFA	1.28954	0.0390131	1.29974	0.00442977
NOTCH3	1.38268	0.00458961	1.30325	1.90316e-09
HHEX	1.54482	0.0729652	1.30401	0.0714691
CSF1	1.64042	0.026383	1.30647	0.000461346
C11orf24	1.5181	0.00893923	1.30648	3.4536e-05
CDC42EP3	1.78676	0.00893923	1.30673	0.00286064
INPP4B	1.50153	9.19e-09	1.30749	2.01737e-08
WNT5A	1.62462	0.0311863	1.31024	0.000398458
BCL9L	1.45821	0.0013749	1.31032	0.00148334
ITPK1	1.32383	0.0166511	1.3117	0.00052965
COL1A1	1.57072	0.0337227	1.31183	0.0793994
CDR2L	1.4887	0.0364284	1.3119	0.000164401
ARHGEF25	1.43047	0.0972364	1.31252	0.0270473
BAIAP3	1.41948	0.0459555	1.31343	7.12338e-06
SYT12	2.37081	4.39e-09	1.31509	0.00225919
MEX3A	1.48099	0.0211362	1.31511	7.72772e-05
LHX2	1.64346	0.035972	1.3186	0.0378794
TRAF4	1.31251	0.0302548	1.31943	8.74784e-08
EPHB2	2.06826	7.24e-05	1.31976	0.0130301
CEBPB	1.26794	0.0779858	1.32033	1.57703e-06
KIFC3	1.36178	0.0900669	1.32151	0.00223208
RUNX2	1.48924	0.07698	1.3253	4.67537e-08
WNT7B	1.52744	0.016744	1.32614	0.000859346
QPRT	1.27342	0.0876192	1.32791	0.000236139
ELOVL5	1.33296	0.0213293	1.33271	1.76123e-07
UNC5A	1.71427	0.0144997	1.3332	0.000157122
NQO1	1.6438	1.15e-09	1.33873	2.18012e-09
SLC29A1	1.52412	0.00383911	1.34149	0.000249679
FOXO6	1.67878	0.0272955	1.34356	0.0387231
MME	1.80758	0.000254127	1.34421	0.00236562
PLCD3	1.47314	0.00135633	1.34492	1.75089e-08
SBK1	1.56194	0.0211169	1.34495	2.9165e-06
MOB3C	1.39068	0.0892298	1.34537	0.000762146
LRFN1	1.70247	0.0182569	1.34538	0.000271541
TCF3	1.34011	0.0117224	1.34607	2.53846e-05
FNDC3B	1.25176	0.0914426	1.35087	7.05539e-11
PLIN2	2.11697	6.05e-06	1.35164	0.000115922
PLK1	1.41012	0.0321186	1.35218	1.05948e-08
PITPNM3	1.59808	0.00831921	1.35224	4.92142e-07
UBQLN4	1.33192	0.0209563	1.3535	4.35657e-09
PSAP	1.24088	0.00890235	1.35473	4.63929e-12
LHFPL2	1.76771	1.33e-06	1.35486	2.89694e-07
HOMER3	1.92211	0.000198033	1.35621	0.000660234
KTN1	1.2485	0.0119194	1.35693	6.01621e-07
BCAR1	1.244	0.0800213	1.35764	0.00469594
CA12	2.15725	6.19e-17	1.35875	1.14562e-08
GNG4	1.67533	0.0207947	1.36091	0.0370382
ABCA3	1.28184	0.0992548	1.36364	7.45349e-12
THBS1	1.23263	0.0185894	1.3656	3.06509e-07
WLS	1.57885	0.0281966	1.36869	0.00461965
FLII	1.23691	0.0302145	1.36947	5.48615e-14
SRF	1.36674	0.0272537	1.37591	3.00792e-08
GALNT14	1.57157	0.0641474	1.37744	0.0233519
FAM171A1	1.53507	0.0837566	1.37933	0.00242243
MMD	1.56677	0.0213754	1.38375	7.23852e-05
CHD5	1.76756	0.00221902	1.38436	1.15481e-06
PDZD4	1.59669	0.0055171	1.38714	0.000277264
FN1	1.57689	6.82e-06	1.39274	6.13128e-14
PNP	1.29092	0.0294783	1.3949	4.51788e-08
GULP1	1.40451	0.0119961	1.3995	2.8736e-05
ANKRD52	1.33258	0.0111464	1.40129	1.48029e-09
GRB7	1.46419	0.0483154	1.40629	5.12207e-05
VEGFA	1.41476	0.00343494	1.40831	1.95806e-08
CDC42EP1	1.64323	0.0295631	1.409	1.94042e-08
NT5E	4.75494	1.75e-42	1.41166	0.000535611
ESPN	1.41782	0.0452826	1.41176	0.0185781
AURKA	1.35749	0.0117725	1.41306	2.55987e-11
NAT8L	1.77952	0.0101156	1.41731	2.59661e-08
IGFBP3	3.48315	5.09e-19	1.41765	0.0144481
FADS1	1.45808	0.000960494	1.41848	5.28988e-10
DBNDD1	1.32474	0.0287806	1.41902	2.37936e-09
PYGL	1.61066	2.18e-05	1.4191	2.21645e-14
NOL6	1.31754	0.0595116	1.41997	8.7167e-08
RPS6KA3	1.71801	1.9e-08	1.42088	4.21625e-15
LY6E	1.24956	0.0472129	1.42185	3.04901e-11
SH3PXD2B	1.45972	0.0526939	1.42331	2.0974e-09
ITPRIPL2	1.50595	0.0268301	1.42509	4.06002e-09
HPDL	2.14946	5.36e-05	1.42798	0.000695696
ETNK2	1.33503	0.095152	1.42891	1.01222e-06
ELF3	1.471	0.00029011	1.42957	1.44193e-09
TUBB3	1.96366	3.11e-11	1.4299	0.0376888
CGREF1	1.72121	0.000512712	1.43073	3.10472e-06
MBOAT7	1.25869	0.0639092	1.43465	0.000566905
AMPD2	1.39646	0.012964	1.43483	4.56277e-08
TGFBI	1.54665	0.00297062	1.43528	3.11293e-15
GIT1	1.34168	0.022038	1.43674	3.44655e-09
P4HA2	1.36032	0.0526519	1.43951	5.22408e-08
LITAF	1.27741	0.011209	1.43989	2.18988e-11
UPP1	1.73733	0.0150263	1.44211	0.0604495
PLAU	1.86793	0.00441551	1.4428	0.00776341
FSTL3	1.47926	0.0233059	1.44371	4.96368e-05
CERCAM	1.26358	0.0649584	1.4446	1.60495e-12
MYH9	1.22384	0.0609869	1.44478	2.28803e-14
BEND7	1.5079	0.0203037	1.4451	0.00479899
STEAP3	1.38593	0.041611	1.44598	5.05892e-07
MAP7D1	1.94894	6.18e-07	1.44652	5.71238e-07
RELT	2.13653	3.64e-07	1.44675	0.000413472
CDC25B	1.25119	0.0979408	1.44809	4.18762e-18
ENC1	1.59819	6.52e-05	1.45281	1.08513e-09
B4GALNT1	1.84715	0.000336258	1.45294	0.00213129
RNF145	1.59532	0.00456412	1.45385	1.37244e-12
S100A9	1.88496	6.37e-08	1.45386	0.0412496
PMAIP1	1.44255	0.00853792	1.45597	2.144e-05
LYSMD4	1.46612	0.0812358	1.45657	0.000843829
COMTD1	1.53463	0.0469556	1.4589	1.02543e-05
B4GALT5	1.26412	0.0799816	1.46187	4.38439e-13
TRIB1	1.68391	3.15e-06	1.46213	1.48406e-05
LXN	1.43882	0.00159379	1.46258	4.06751e-14
B4GALT2	1.56204	0.00255905	1.46575	6.74362e-05
LY6D	1.60034	0.040796	1.46657	0.058778
GALNT6	1.3795	0.00844966	1.46898	0.000222508
IGHE	1.89407	0.00125656	1.47215	0.00280008
FAM102A	1.22095	0.0376791	1.47219	2.48486e-17
SPRY4	1.6204	0.0280825	1.47259	2.89602e-09
SLC30A3	1.60738	0.0480787	1.47441	0.0275574
MLF1	1.52592	0.00681941	1.47541	0.000497638
FOSL2	1.49101	2.36e-05	1.47579	5.41254e-06
TMBIM1	1.51369	0.0980773	1.47664	1.69614e-11
FBXO32	1.72493	0.00124935	1.47723	0.00178603
TRIM47	1.91721	0.00215643	1.4787	0.0096839
ZBTB46	1.46309	0.0264747	1.47945	7.07911e-11
GADD45A	1.48792	0.0816621	1.48475	3.76156e-06
LSR	1.39535	0.00361363	1.48594	7.30867e-12
IL6R	1.45983	0.0991254	1.48757	9.45354e-05
DDIT3	1.38106	0.0551973	1.49099	2.56429e-05
RND3	1.58418	0.000135547	1.49208	3.7789e-10
CTSH	1.97492	1.44e-13	1.49697	1.21862e-16
CDC20	1.54872	0.00418138	1.49874	2.79598e-09
PLOD3	1.47537	0.00413721	1.49953	5.02536e-14
TYRO3	1.68545	0.00265213	1.50198	0.00238776
NCOR2	1.31067	0.0980773	1.50204	5.06424e-20
ICAM1	1.69878	0.0010392	1.50403	0.00102761
OTUD1	1.40654	0.0392484	1.51622	9.4221e-10
RGS19	1.43532	0.00976338	1.51785	0.00151153
ADAM15	1.45413	3.05e-05	1.51865	3.88017e-17
EGFR	1.56539	0.0168835	1.51897	5.9148e-08
DRAP1	1.31071	0.0855449	1.52353	7.74938e-08
MAP1B	2.3675	8e-09	1.5239	1.15494e-29
DMPK	1.8009	2.29e-06	1.52577	1.72906e-09
ACHE	1.56277	0.0561221	1.52604	1.09022e-06
FAM83A	1.94657	8.52e-05	1.5268	5.16085e-09
NAV1	1.96181	0.000443377	1.52769	1.99537e-05
DUSP2	1.73743	0.00108409	1.53008	0.00322644
INF2	1.23265	0.0890323	1.53112	7.61868e-16
SBNO2	1.29671	0.0755222	1.5331	0.0043309
TUBB6	1.60247	0.00056874	1.53343	3.35764e-05
SLC29A4	1.62027	0.00964668	1.5339	0.000307995
ISYNA1	1.46212	0.00262458	1.5349	2.43982e-12
PDLIM7	1.54759	0.000900019	1.53514	6.29183e-10
LAD1	1.69673	1.75e-07	1.5401	3.79568e-16
CENPA	1.42269	0.0386258	1.54137	5.01256e-06
SLC7A5	1.66845	2.48e-05	1.54629	2.6877e-15
HPGD	2.28544	7.37e-06	1.54857	0.000473982
SLC12A8	1.58993	0.0501417	1.54943	4.49055e-05
NR2F6	1.56722	0.000908676	1.55273	6.30761e-12
UBE2C	1.3399	0.0418941	1.5528	1.40277e-09
EGLN3	1.49987	0.0314126	1.55299	5.8739e-09
TNNT1	1.32794	0.0285162	1.55343	1.40942e-10
PLEKHM2	1.29592	0.0606979	1.55626	2.88258e-09
NEDD9	1.45726	1.4e-06	1.55875	9.78205e-20
DYRK2	1.39267	0.00153191	1.55895	6.55043e-16
BRI3	1.41655	0.0316723	1.55994	1.75655e-10
EPB41L4B	1.35756	0.0101888	1.56009	2.64368e-16
TRIM16	2.20551	4.34e-15	1.56098	8.58816e-19
ITGA3	1.40596	0.00146468	1.56101	2.19209e-13
IER2	1.73016	5.71e-06	1.56455	5.11462e-15
INSR	1.4214	0.0101156	1.57199	3.97186e-14
RAP1GAP2	1.33536	0.0810812	1.57273	5.12546e-09
PRR7	1.67725	0.00299787	1.57287	8.3118e-06
RAB11FIP5	1.57895	0.0324299	1.57428	8.88619e-10
PLXND1	1.42978	0.000107893	1.57432	7.30769e-13
HELZ2	1.34812	0.00550346	1.57657	4.02348e-11
CA11	2.11042	4.9e-06	1.57767	5.35192e-06
C15orf39	1.67341	0.0032122	1.57931	1.2001e-08
PRTG	1.47739	0.0118667	1.58012	3.69203e-05
GALK1	1.44751	0.00276082	1.58115	2.36876e-12
UBE2S	1.47612	0.00265213	1.58328	1.37768e-17
LAMC1	1.30988	0.0321186	1.58539	1.08734e-19
C16orf45	1.52455	0.00400516	1.58703	0.00198921
OR2AF1P	1.67189	0.0289277	1.5877	0.00907572
JUN	1.98279	1.2e-11	1.59061	2.85038e-17
SPRED1	1.4198	0.0516168	1.59081	3.93244e-10
MICAL2	1.88311	2.58e-05	1.59239	6.93967e-05
PTPRS	1.39345	0.000587681	1.59688	1.74244e-12
OLFM2	1.55589	0.0544462	1.59728	0.000811144
KLHL5	1.25413	0.066808	1.60447	4.30738e-14
HES1	1.77877	1.47e-08	1.6064	8.86388e-17
SLC9A1	1.75722	3.09e-05	1.60671	1.44904e-14
L1CAM	2.57192	9.53e-10	1.60772	2.46052e-11
ADCY7	1.76325	0.0109831	1.60989	1.90279e-09
SORL1	1.61552	0.0145842	1.61162	3.41539e-17
ADORA2B	1.66897	0.0288227	1.61238	2.61102e-05
DBN1	1.39458	0.00947344	1.61399	9.89794e-13
CYTH3	1.38576	0.0676102	1.61487	6.57658e-09
SQSTM1	1.46868	2.88e-07	1.61577	4.20155e-37
PKN1	1.21843	0.082381	1.61932	5.61608e-19
STRA6	1.9051	0.00208353	1.62036	6.37388e-09
TKT	1.52991	1.4e-06	1.62352	2.65031e-30
LIMK1	1.57787	0.00273742	1.62679	2.16208e-14
PIM3	1.31762	0.0321821	1.62971	2.59562e-17
BCAM	1.27859	0.0682523	1.62983	4.6557e-12
CBFA2T3	1.62245	0.00644729	1.63101	5.47541e-20
ATP2B4	1.4795	6.65e-05	1.63695	7.63559e-26
MAPKAPK2	1.23708	0.0526519	1.64044	3.49394e-20
CNN2	1.53984	0.0253457	1.64392	1.68107e-16
SLC52A2	1.29762	0.0793309	1.64825	2.55987e-11
MMP15	1.34329	0.0655176	1.65081	3.13072e-29
SERPINE2	2.10192	0.000155887	1.65676	0.000910173
GALE	1.37942	0.0982417	1.65753	3.08473e-15
FAM105A	1.589	0.018668	1.66008	5.95191e-14
HES4	1.41912	0.0441356	1.66201	1.44756e-06
SH3BP1	1.55826	0.0404732	1.66248	3.39264e-06
MAN1C1	1.78145	0.00779496	1.66249	1.41492e-08
KREMEN2	1.5371	0.0748912	1.66415	1.60297e-06
TUBB2A	1.646	0.00282458	1.66561	5.792e-05
MIDN	1.41777	0.0444546	1.66744	1.01193e-12
FSCN1	2.55888	8.51e-09	1.67781	7.73024e-08
NSMF	1.75684	1.01e-07	1.67835	1.5195e-20
ID3	1.59107	1.1e-06	1.68094	8.58748e-07
SCCPDH	1.25196	0.0298467	1.68204	5.54895e-26
PLEKHO1	1.71377	0.00837593	1.68368	0.0068368
SAT1	1.6506	1.09e-07	1.68594	2.48947e-19
ADCY5	3.63866	2.25e-18	1.68632	1.81461e-11
IFFO2	1.68812	0.00976338	1.69641	8.27565e-16
PARP12	1.43818	0.0752214	1.70096	0.00337443
JUNB	1.8302	2.04e-13	1.70128	7.49389e-23
FURIN	1.81324	0.000176052	1.70209	4.53253e-09
GATA2	1.75772	1.29e-05	1.70528	6.39018e-15
CORO1A	1.60807	0.00774626	1.70581	1.24444e-15
NDRG4	1.97334	0.000227103	1.70778	0.00260214
TRAF3	1.42034	0.00862635	1.71553	1.52122e-08
VASN	1.66386	0.0201398	1.71889	4.11375e-09
PLK3	1.70765	0.0211169	1.72105	1.07233e-07
MSX2	1.75747	2.22e-08	1.72252	5.27915e-14
MALL	2.02673	1.3e-05	1.72407	6.29125e-19
FZD7	1.65834	0.00120951	1.72967	1.17272e-17
ABCA1	2.80933	2.17e-24	1.73322	9.93249e-19
RNF157	1.48154	0.065884	1.74412	2.38863e-12
ARHGEF10L	1.45143	0.00131353	1.74823	1.00981e-13
PFKFB3	2.06518	9.39e-13	1.74843	1.69958e-14
CKAP4	1.24342	0.0657426	1.74858	5.42475e-28
MXD1	1.30854	0.0251943	1.75465	9.53977e-28
MAFG	1.62329	0.000334282	1.75857	1.19446e-24
WIPF1	2.57903	1.55e-13	1.76128	7.79451e-20
AHRR	1.89915	0.00326748	1.76202	6.70301e-11
RNF223	3.13012	7.53e-18	1.76616	3.40442e-12
MYH14	1.25332	0.0657964	1.76668	2.52304e-37
CTSB	1.24642	0.0291418	1.77138	1.98976e-34
AKR1C2	1.51671	9.77e-08	1.77351	3.91043e-12
AKR1B10	1.65625	0.0187582	1.77364	4.02088e-09
TH	1.70413	0.0174394	1.77746	0.00166187
F12	1.72495	0.00339332	1.78292	1.15105e-08
S1PR3	1.84706	3.05e-05	1.78405	7.01813e-20
KCNG1	1.77241	0.0115161	1.78473	8.37537e-09
EGFL7	1.38716	0.0305862	1.78609	5.4005e-14
ETS2	1.65298	0.000116393	1.78753	1.30035e-11
FER1L4	1.40937	0.00678804	1.78941	0.00117507
TXNRD1	2.09547	3.97e-20	1.79343	4.94748e-31
IER5	1.7131	3.74e-08	1.79706	2.99133e-30
HSPB8	1.71912	0.00272339	1.81962	6.30886e-11
LOXL2	1.52817	0.0871413	1.82413	2.74456e-15
NOTCH1	1.78664	2.04e-05	1.83228	8.45114e-16
ZFP36	1.32608	0.0613086	1.83273	1.57839e-13
PSCA	1.58642	0.0302145	1.83284	1.03606e-11
CRABP2	1.40669	0.000617447	1.83834	1.09681e-40
TGFB1	1.54225	0.0212267	1.84275	6.52736e-14
CTSL	1.39933	0.000452835	1.84411	5.70255e-39
CDKN1A	1.62058	7.54e-09	1.84655	3.48421e-29
TTC9	1.56897	0.0117725	1.85501	9.18255e-29
ORAI2	1.50101	0.00197042	1.85905	2.10769e-16
MID1IP1	1.32353	0.0914426	1.86116	7.87527e-28
FLNA	1.35383	5.6e-05	1.87601	7.95153e-41
CTSD	1.67965	6.33e-11	1.88298	9.42075e-34
TNFRSF12A	1.29535	0.062612	1.88984	1.04985e-26
G6PD	1.97299	1.71e-10	1.89804	9.49698e-31
LRP8	1.93507	1.37e-06	1.90332	1.94612e-10
BAIAP2L1	1.52551	0.00125157	1.91831	9.51087e-32
CYP24A1	15.2556	2.12e-89	1.91976	6.87097e-14
IFITM1	1.56479	0.0371416	1.93191	0.0465083
PTGR1	1.47384	0.000316025	1.94079	1.04773e-12
KIF1A	1.46718	0.0262881	1.94286	4.92082e-18
NR1D1	1.69047	0.0208151	1.94982	7.17671e-16
SEMA6B	1.53191	0.0168835	1.95059	1.57234e-22
HSPG2	1.56571	0.0153074	1.96407	6.23742e-43
NGEF	1.83183	0.00265233	1.96742	5.48979e-12
FASN	1.26752	0.0683351	1.97393	6.10987e-37
ASS1	1.44244	5.69e-05	1.97397	0.000839826
KRT80	1.97878	2.28e-21	1.97905	3.36589e-61
BHLHE40	1.8287	7.71e-06	1.98074	5.75511e-27
IER5L	1.55495	4.72e-06	1.99701	2.30186e-27
MRC2	1.34491	0.0326194	1.99753	1.06629e-31
ALDH3B1	2.06107	0.000313422	2.00121	1.95661e-25
SLC6A8	1.96795	3.98e-06	2.00245	3.98595e-09
TUBA4A	1.64781	0.0353489	2.0057	0.000334641
GPR87	1.99839	0.000451933	2.01727	1.72446e-11
MDK	1.37448	0.0187582	2.02244	7.2692e-35
GPR37L1	1.32641	0.066512	2.02868	1.55894e-41
RASGRP1	2.86151	2.06e-34	2.02913	1.22332e-23
ADRA2C	1.55489	0.0023987	2.03045	1.57456e-23
ALS2CL	2.00291	2.69e-05	2.03398	2.28955e-22
CASKIN1	1.57974	0.0295165	2.03581	7.04985e-07
SMOX	1.95627	0.00159336	2.04505	0.00365797
SHB	1.49038	0.0744476	2.05553	7.21464e-26
RRAGD	1.56705	0.0161627	2.05592	6.11834e-23
SPNS2	1.52675	0.0742397	2.07536	5.49805e-13
MGLL	2.26666	6.03e-14	2.08706	1.82018e-47
ENO2	1.43047	0.0503554	2.10751	3.73947e-21
TNIK	1.51433	0.0982417	2.1089	7.35411e-42
WISP2	1.58543	0.00185498	2.1226	2.11867e-12
NKD2	1.63332	0.0397294	2.13651	4.37106e-08
LINGO1	1.63863	0.0244538	2.14547	4.54477e-15
SEL1L3	1.97621	2.09e-08	2.15345	1.36027e-28
SMTNL2	1.7303	0.0168621	2.16697	0.0558424
TNFAIP2	2.63289	5.32e-17	2.16925	3.59592e-25
ST6GALNAC4	1.93336	0.00104807	2.18597	2.22182e-07
RHOBTB1	2.2346	2.95e-13	2.18607	5.3936e-23
ERRFI1	1.47549	6.52e-05	2.18687	3.52916e-57
CPNE7	1.53348	0.0769899	2.18891	2.6224e-08
TIMP2	1.52484	0.00629855	2.19081	4.609e-47
ZYX	1.62673	0.000981041	2.2104	9.40032e-39
ADA	1.93005	0.00235887	2.23513	1.03326e-11
TIMP3	2.64349	1.01e-19	2.23701	4.8889e-49
CLIP4	2.38944	7.19e-06	2.25885	2.28676e-19
NTN4	2.88094	1.88e-13	2.27198	1.03111e-63
CHCHD10	1.82325	0.00408637	2.28366	3.53705e-10
TNFRSF21	1.84411	2.96e-08	2.31895	4.58119e-59
TLE2	1.47602	0.0490835	2.3572	8.95368e-15
PITPNM1	1.70716	4.19e-05	2.37439	1.22484e-19
EPHA2	1.46623	0.0117725	2.38834	1.95763e-38
RAI14	2.70626	1.17e-07	2.3895	5.34358e-30
SPHK1	1.81774	0.000355283	2.39676	5.5742e-15
RASGEF1A	2.42776	7.85e-06	2.43013	9.48554e-18
PPARG	1.5873	0.00387843	2.47393	9.04374e-35
PIM1	1.72291	9.45e-06	2.47462	1.52597e-59
VAT1	1.43506	0.00111969	2.50233	2.98626e-73
TRIM16L	3.35842	2.73e-31	2.51222	4.15684e-11
SEMA3B	1.43854	0.00401451	2.51726	6.15055e-53
PHLDA2	1.61242	0.0354277	2.53503	4.08157e-16
RAB6B	1.78404	0.00519444	2.59689	6.87718e-27
LOXL1	1.71261	7.76e-05	2.61292	9.91399e-23
EPAS1	3.30081	1.16e-13	2.62912	5.5776e-46
SYT17	2.03372	0.000342608	2.6575	2.27963e-19
SCNN1A	2.94518	7.88e-17	2.67428	3.38986e-63
BACE2	1.86119	1.01e-06	2.68449	7.25904e-25
DHRS2	2.82918	8.29e-23	2.69077	3.88323e-29
TMPRSS4	1.75283	3.88e-05	2.69721	3.05559e-43
P2RX2	1.73101	0.00160641	2.72452	5.30762e-27
TFEB	1.78181	0.0105672	2.79168	0.00884689
DHRS3	2.16106	0.000140736	2.80075	3.60719e-24
KLK6	5.0179	7.51e-27	2.84351	1.52147e-27
TMEM45B	1.69012	0.0057575	2.91964	7.0422e-52
IER3	2.16364	5.09e-19	2.92148	7.99399e-42
TGM2	3.08922	2.03e-09	3.00308	3.72708e-48
CPHL1P	1.50892	0.0855927	3.0093	1.3724e-42
PKD1L2	1.78428	0.00633742	3.0664	1.13587e-29
FHL2	2.30868	9.65e-06	3.06822	3.03458e-26
ALDH1A3	2.1128	0.000218697	3.09885	2.00963e-26
EGR1	1.79975	0.000995194	3.10727	2.08947e-99
DUSP5	1.55903	0.0232291	3.17435	2.14378e-69
CD22	1.73804	0.0110651	3.53005	5.70945e-21
IGSF1	1.38009	0.000351073	3.53375	1.64273e-80
TSKU	3.62471	2.81e-34	3.53738	6.56184e-99
ITGB6	4.11998	1.89e-38	3.69803	7.94841e-64
TMPRSS2	1.36611	0.0988987	4.06677	4.56419e-21
AQP3	1.59107	1.7e-05	4.64061	1.6086e-111
ABCC3	1.52765	0.00174872	5.23036	6.34027e-141
GDF15	2.06817	7.93e-11	7.1854	1.54325e-269
