# Supplementary material for: Combinatorial targeting of a chromatin complex comprising Dot1L, menin and the tyrosine kinase BAZ1B reveals a new therapeutic vulnerability of endocrine therapy-resistant breast cancer
Source: Breast Cancer Res. 2022 Jul 18;24:52. doi: 10.1186/s13058-022-01547-7 (PMC9290241; doi:10.1186/s13058-022-01547-7)
Supplement: Supplementary file 3 — Additional file 3: Table S2. Masa Spectrometry data. [file 13058_2022_1547_MOESM3_ESM.xlsx]

## Sheet: Summary
Summary
Supplementary Tables S2A-C
Supplementary Table S2A: Raw MS data relative to MCF7 cell nuclear IPs
Supplementary Table S2B: Dot1L nuclear interactors identified in MCF7 cells
Supplementary Table S2C: Menin nuclear interactors identified in MCF7 cells

## Sheet: Raw Data
Supplementary Table S2A: Raw MS data relative to MCF7 cell nuclear IPs
Protein IDs	Majority protein IDs	Peptide counts (all)	Peptide counts (razor+unique)	Peptide counts (unique)	Protein names	Gene names	Fasta headers	Number of proteins	Peptides	Razor + unique peptides	Unique peptides	Peptides M1 Dot1L	Peptides M1 IgG	Peptides M1 Men1	Peptides M2 Dot1L	Peptides M2 IgG	Peptides M2 Men1	Peptides M3 Dot1L	Peptides M3 IgG	Peptides M3 Men1	Razor + unique peptides M1 Dot1L	Razor + unique peptides M1 IgG	Razor + unique peptides M1 Men1	Razor + unique peptides M2 Dot1L	Razor + unique peptides M2 IgG	Razor + unique peptides M2 Men1	Razor + unique peptides M3 Dot1L	Razor + unique peptides M3 IgG	Razor + unique peptides M3 Men1	Unique peptides M1 Dot1L	Unique peptides M1 IgG	Unique peptides M1 Men1	Unique peptides M2 Dot1L	Unique peptides M2 IgG	Unique peptides M2 Men1	Unique peptides M3 Dot1L	Unique peptides M3 IgG	Unique peptides M3 Men1	Sequence coverage [%]	Unique + razor sequence coverage [%]	Unique sequence coverage [%]	Mol. weight [kDa]	Sequence length	Sequence lengths	Fraction average	Fraction 1	Q-value	Score	Identification type M1 Dot1L
A0A0C4DH55;P01624	A0A0C4DH55;P01624	1;1	1;1	1;1	Ig kappa chain V-III region POM	IGKV3D-7	;	2	1	1	1	1	1	1	1	1	1	1	1	1	1	1	1	1	1	1	1	1	1	1	1	1	1	1	1	1	1	1	2021-06-07	2021-06-07	2021-06-07	13.148	119	119;115	1	10	0	3.372	By MS/MS
A0A1B0GTU1;O75152	A0A1B0GTU1;O75152	1;1	1;1	1;1	Zinc finger CCCH domain-containing protein 11A	ZC3H11A	;	2	1	1	1	1	0	1	1	0	1	0	0	1	1	0	1	1	0	1	0	0	1	1	0	1	1	0	1	0	0	1	2021-07-02	2021-07-02	2021-07-02	88.936	805	805;810	1	5	0	5377-01-01	By MS/MS
A6NHQ2	A6NHQ2	1	1	1	rRNA/tRNA 2-O-methyltransferase fibrillarin-like protein 1	FBLL1		1	1	1	1	1	1	1	1	1	1	1	0	1	1	1	1	1	1	1	1	0	1	1	1	1	1	1	1	1	0	1	2021-03-03	2021-03-03	2021-03-03	34.803	334	334	1	8	0	2974-02-01	By MS/MS
A8K2U0	A8K2U0	1	1	1	Alpha-2-macroglobulin-like protein 1	A2ML1		1	1	1	1	0	0	0	1	1	0	1	0	1	0	0	0	1	1	0	1	0	1	0	0	0	1	1	0	1	0	1	0.8	0.8	0.8	161.1	1454	1454	1	4	0.0036014	3786-01-01
P11488;P63096;P19087;P09471;P08754;A8MTJ3;P04899;P38405;P63092;Q5JWF2	P11488;P63096;P19087;P09471;P08754;A8MTJ3;P04899;P38405;P63092;Q5JWF2	1;1;1;1;1;1;1;1;1;1	1;1;1;1;1;1;1;1;1;1	1;1;1;1;1;1;1;1;1;1	Guanine nucleotide-binding protein G(t) subunit alpha-1;Guanine nucleotide-binding protein G(i) subunit alpha-1;Guanine nucleotide-binding protein G(t) subunit alpha-2;Guanine nucleotide-binding protein G(o) subunit alpha;Guanine nucleotide-binding protein G(k) subunit alpha;Guanine nucleotide-binding protein G(t) subunit alpha-3;Guanine nucleotide-binding protein G(i) subunit alpha-2;Guanine nuc…	GNAT1;GNAI1;GNAT2;GNAO1;GNAI3;GNAT3;GNAI2;GNAL;GNAS	;;;;;;;;;	10	1	1	1	1	1	1	1	1	1	1	0	0	1	1	1	1	1	1	1	0	0	1	1	1	1	1	1	1	0	0	2021-01-03	2021-01-03	2021-01-03	40.04	350	350;354;354;354;354;354;355;381;394;1037	1	7	0	8197-02-01	By MS/MS
P62308;A8MWD9	P62308;A8MWD9	3;3	3;3	3;3	Small nuclear ribonucleoprotein G;Putative small nuclear ribonucleoprotein G-like protein 15	SNRPG;SNRPGP15	;	2	3	3	3	3	0	3	2	2	3	2	1	1	3	0	3	2	2	3	2	1	1	3	0	3	2	2	3	2	1	1	2021-03-26	2021-03-26	2021-03-26	8.496	76	76;76	1	17	0	9666-03-01	By MS/MS
B2RPK0;P09429	B2RPK0;P09429	2;2	2;2	2;2	Putative high mobility group protein B1-like 1;High mobility group protein B1	HMGB1P1;HMGB1	;	2	2	2	2	2	2	1	1	2	1	1	1	2	2	2	1	1	2	1	1	1	2	2	2	1	1	2	1	1	1	2	2021-08-11	2021-08-11	2021-08-11	24.238	211	211;215	1	20	0	2.1234	By matching
CON__ENSEMBL:ENSBTAP00000007350;CON__P01030	CON__ENSEMBL:ENSBTAP00000007350;CON__P01030	6;5	6;5	5;4			;	2	6	6	5	4	5	5	5	4	5	4	5	3	4	5	5	5	4	5	4	5	3	4	5	4	5	4	4	4	5	3	2021-02-05	2021-02-05	2021-05-04	192.99	1742	1742;1741	1	49	0	12.679	By MS/MS
CON__ENSEMBL:ENSBTAP00000014147;A0A075B6J9;CON__Q1RMN8;P01700;P01699;P01703	CON__ENSEMBL:ENSBTAP00000014147	3;1;1;1;1;1	2;0;0;0;0;0	2;0;0;0;0;0				6	3	2	2	2	2	3	2	2	2	2	2	2	1	1	2	1	1	1	1	1	1	1	1	2	1	1	1	1	1	1	31.9	2021-04-27	2021-04-27	11.756	113	113;118;234;117;117;118	1	55	0	10.521	By MS/MS
CON__ENSEMBL:ENSBTAP00000024146;P01023;P20742	CON__ENSEMBL:ENSBTAP00000024146	13;2;1	13;2;1	13;2;1				3	13	13	13	12	11	9	10	12	12	13	12	2	12	11	9	10	12	12	13	12	2	12	11	9	10	12	12	13	12	2	2021-03-12	2021-03-12	2021-03-12	164.34	1477	1477;1474;1482	1	99	0	23.782	By MS/MS
CON__ENSEMBL:ENSBTAP00000024466;CON__ENSEMBL:ENSBTAP00000024462	CON__ENSEMBL:ENSBTAP00000024466;CON__ENSEMBL:ENSBTAP00000024462	7;7	7;7	7;7			;	2	7	7	7	3	3	5	4	4	7	4	3	7	3	3	5	4	4	7	4	3	7	3	3	5	4	4	7	4	3	7	2021-07-16	2021-07-16	2021-07-16	43.9	401	401;419	1	137	0	56.985	By MS/MS
CON__ENSEMBL:ENSBTAP00000031360	CON__ENSEMBL:ENSBTAP00000031360	1	1	1				1	1	1	1	1	1	1	1	1	1	1	1	1	1	1	1	1	1	1	1	1	1	1	1	1	1	1	1	1	1	1	2021-02-09	2021-02-09	2021-02-09	54.678	491	491	1	9	0.0095137	0.92262	By matching
CON__ENSEMBL:ENSBTAP00000031900	CON__ENSEMBL:ENSBTAP00000031900	31	31	26				1	31	31	26	26	30	27	25	30	28	29	30	22	26	30	27	25	30	28	29	30	22	22	25	22	21	25	23	24	25	19	35	35	2021-09-30	121.45	1064	1064	1	380	0	323.31	By MS/MS
CON__ENSEMBL:ENSBTAP00000038253	CON__ENSEMBL:ENSBTAP00000038253	15	1	1				1	15	1	1	13	12	13	14	13	13	12	13	14	1	1	1	1	1	1	0	1	1	1	1	1	1	1	1	0	1	1	2021-08-18	2021-08-01	2021-08-01	63.165	606	606	1	8	0.0034091	1.1512	By MS/MS
CON__O76013;O76013	CON__O76013;O76013	2;2	1;1	1;1	Keratin, type I cuticular Ha6	KRT36	;	2	2	1	1	2	1	1	1	1	1	1	1	0	1	0	0	0	0	0	0	0	0	1	0	0	0	0	0	0	0	0	2021-06-03	2021-06-03	2021-06-03	52.247	467	467;467	1	1	0	2.1336	By MS/MS
CON__P00761	CON__P00761	6	6	6				1	6	6	6	6	6	6	6	6	6	6	6	5	6	6	6	6	6	6	6	6	5	6	6	6	6	6	6	6	6	5	2021-01-25	2021-01-25	2021-01-25	24.409	231	231	1	218	0	123.88	By MS/MS
CON__P01045-1;CON__Q2KJ62;CON__P01044-1	CON__P01045-1;CON__Q2KJ62;CON__P01044-1	2;2;2	2;2;2	2;2;2			;;	3	2	2	2	2	1	2	2	2	2	2	1	2	2	1	2	2	2	2	2	1	2	2	1	2	2	2	2	2	1	2	2021-04-04	2021-04-04	2021-04-04	68.709	619	619;621;621	1	24	0	4391-06-01	By MS/MS
CON__P01966	CON__P01966	6	3	3				1	6	3	3	4	6	4	5	5	5	4	6	4	1	3	1	2	3	2	1	3	1	1	3	1	2	3	2	1	3	1	58.5	34.5	34.5	15.184	142	142	1	17	0	1966-04-01	By matching
CON__P02533;P02533;CON__A2A4G1;CON__P19012;P19012;CON__Q7Z3Y9;Q7Z3Y9	CON__P02533;P02533	36;36;8;7;7;1;1	20;20;0;0;0;0;0	5;5;0;0;0;0;0	Keratin, type I cytoskeletal 14	KRT14	;	7	36	20	5	20	27	30	34	31	30	35	30	27	12	16	17	20	17	16	20	16	16	2	3	5	5	3	2	5	3	3	63.8	43.4	2021-05-16	51.621	472	472;472;456;456;456;468;468	1	220	0	128.05	By MS/MS
CON__P02538;P02538	CON__P02538;P02538	41;41	21;21	2;2	Keratin, type II cytoskeletal 6A	KRT6A	;	2	41	21	2	30	31	29	38	37	35	38	31	35	13	14	13	19	19	17	18	13	17	1	1	1	1	2	1	1	1	1	53.2	32.1	2021-05-03	60.044	564	564;564	1	179	0	116.82	By MS/MS
CON__P02662	CON__P02662	5	5	5				1	5	5	5	5	3	4	3	4	3	4	4	3	5	3	4	3	4	3	4	4	3	5	3	4	3	4	3	4	4	3	2021-01-22	2021-01-22	2021-01-22	22.975	199	199	1	33	0	15.625	By MS/MS
CON__P02663	CON__P02663	1	1	1				1	1	1	1	1	1	1	1	1	1	1	1	1	1	1	1	1	1	1	1	1	1	1	1	1	1	1	1	1	1	1	2021-03-05	2021-03-05	2021-03-05	24.348	207	207	1	9	0	6005-01-01	By MS/MS
CON__P02666	CON__P02666	2	2	2				1	2	2	2	1	1	1	2	0	2	1	1	1	1	1	1	2	0	2	1	1	1	1	1	1	2	0	2	1	1	1	2021-04-12	2021-04-12	2021-04-12	23.583	209	209	1	10	0	16.703	By MS/MS
CON__P02668	CON__P02668	2	2	2				1	2	2	2	2	2	2	1	2	1	1	2	2	2	2	2	1	2	1	1	2	2	2	2	2	1	2	1	1	2	2	2021-06-16	2021-06-16	2021-06-16	18.974	169	169	1	15	0	8061-04-01	By MS/MS
CON__P02754	CON__P02754	1	1	1				1	1	1	1	1	0	0	0	0	0	0	1	0	1	0	0	0	0	0	0	1	0	1	0	0	0	0	0	0	1	0	2021-09-04	2021-09-04	2021-09-04	18.281	162	162	1	2	1	-2	By MS/MS
CON__P02768-1;P02768	CON__P02768-1;P02768	4;4	1;1	1;1	Serum albumin	ALB	;	2	4	1	1	4	3	4	3	3	4	4	3	3	1	0	1	0	0	1	1	0	0	1	0	1	0	0	1	1	0	0	2021-06-05	2	2	69.366	609	609;609	1	4	0	9975-02-01	By matching
CON__P02769	CON__P02769	23	23	20				1	23	23	20	22	22	22	22	23	22	22	21	22	22	22	22	22	23	22	22	21	22	19	19	19	19	20	19	19	18	19	2021-08-30	2021-08-30	2021-07-29	69.293	607	607	1	419	0	165.8	By MS/MS
CON__P05787;P05787;CON__H-INV:HIT000292931;CON__Q9DCV7;CON__Q3KNV1;CON__P08729;P08729;CON__Q9H552;CON__REFSEQ:XP_092267;P14136	CON__P05787;P05787	21;21;9;5;5;5;5;4;2;2	12;12;5;0;0;0;0;2;2;0	12;12;5;0;0;0;0;2;2;0	Keratin, type II cytoskeletal 8	KRT8	;	10	21	12	12	19	14	16	20	15	18	20	11	19	12	7	10	11	8	10	11	4	11	12	7	10	11	8	10	11	4	11	36.2	2021-05-25	2021-05-25	53.704	483	483;483;443;457;469;469;469;499;213;432	1	91	0	21.74	By MS/MS
CON__P07477;Q8NHM4;P07478;P07477	CON__P07477;Q8NHM4;P07478;P07477	1;1;1;1	1;1;1;1	1;1;1;1	Putative trypsin-6;Trypsin-2;Trypsin-1;Alpha-trypsin chain 1;Alpha-trypsin chain 2	PRSS3P2;PRSS2;PRSS1	;;;	4	1	1	1	1	1	1	1	1	1	1	1	1	1	1	1	1	1	1	1	1	1	1	1	1	1	1	1	1	1	1	2021-01-08	2021-01-08	2021-01-08	26.558	247	247;247;247;247	1	17	0	2902-05-01	By MS/MS
CON__P08727;P08727	CON__P08727;P08727	8;8	1;1	1;1	Keratin, type I cytoskeletal 19	KRT19	;	2	8	1	1	4	4	7	8	8	8	8	7	5	1	0	1	1	1	1	1	1	0	1	0	1	1	1	1	1	1	0	2021-02-16	2021-02-02	2021-02-02	44.091	400	400;400	1	7	0	3.0965	By matching
CON__P08779;P08779;CON__Q9Z2K1;CON__Q3ZAW8	CON__P08779;P08779	36;36;13;13	32;32;11;11	20;20;4;4	Keratin, type I cytoskeletal 16	KRT16	;	4	36	32	20	21	27	27	33	34	30	35	30	28	18	23	23	29	30	26	31	26	25	13	16	14	19	20	16	20	16	17	63.6	58.4	43.6	51.267	473	473;473;469;474	1	331	0	323.31	By MS/MS
CON__P12763	CON__P12763	2	2	2				1	2	2	2	2	2	2	2	1	2	2	2	1	2	2	2	2	1	2	2	2	1	2	2	2	2	1	2	2	2	1	7	7	7	38.418	359	359	1	16	0	2073-02-01	By matching
CON__P13645;P13645;CON__Q7Z3Y7;Q7Z3Y7;CON__Q148H6;CON__Q7Z3Z0;CON__Q7Z3Y8;CON__Q2M2I5;Q7Z3Z0;Q7Z3Y8;Q2M2I5	CON__P13645;P13645	46;46;4;4;3;2;2;2;2;2;2	46;46;4;4;3;2;2;2;2;2;2	33;33;2;2;1;1;1;0;1;1;0	Keratin, type I cytoskeletal 10	KRT10	;	11	46	46	33	40	38	36	44	45	43	45	42	38	40	38	36	44	45	43	45	42	38	29	27	27	31	32	32	32	29	28	50.8	50.8	43.5	59.51	593	593;584;486;464;464;450;459;525;450;459;525	1	979	0	323.31	By MS/MS
CON__P13646-1	CON__P13646-1	12	7	1				1	12	7	1	12	5	8	12	12	12	12	12	9	7	0	3	7	7	7	7	7	5	1	0	1	1	1	1	1	1	1	2021-06-21	14	2	49.586	458	458	1	64	0	22.365	By matching
CON__P13647;P13647;CON__Q9NSB2;CON__Q6ISB0;Q9NSB2;CON__Q61726;CON__O43790;CON__Q6NT21;CON__P78385;CON__Q14533;CON__P78386;O43790;P78385;Q14533;P78386	CON__P13647;P13647	44;44;4;4;4;1;1;1;1;1;1;1;1;1;1	35;35;1;1;1;1;1;1;1;1;1;1;1;1;1	8;8;0;0;0;0;0;0;0;0;0;0;0;0;0	Keratin, type II cytoskeletal 5	KRT5	;	15	44	35	8	31	36	32	40	38	37	43	37	37	23	28	24	31	29	29	34	28	28	6	6	7	7	7	7	8	7	6	50.5	42.4	2021-02-10	62.378	590	590;590;600;600;600;479;486;493;493;505;507;486;493;505;507	1	324	0	201.75	By MS/MS
CON__P15497;P02647	CON__P15497	28;1	28;1	28;1				2	28	28	28	24	26	24	24	25	26	28	26	25	24	26	24	24	25	26	28	26	25	24	26	24	24	25	26	28	26	25	76.6	76.6	76.6	30.276	265	265;267	1	266	0	124.89	By MS/MS
CON__P19013;P19013	CON__P19013;P19013	23;23	20;20	12;12	Keratin, type II cytoskeletal 4	KRT4	;	2	23	20	12	11	6	6	19	6	19	22	15	13	8	3	3	16	3	16	19	12	10	4	2	2	10	1	9	12	9	6	41.1	37.9	2021-09-26	63.91	594	594;534	1	100	0	98.736	By MS/MS
CON__P20930;P20930	CON__P20930;P20930	11;11	11;11	11;11	Filaggrin	FLG	;	2	11	11	11	7	1	4	11	10	8	11	6	7	7	1	4	11	10	8	11	6	7	7	1	4	11	10	8	11	6	7	2021-03-04	2021-03-04	2021-03-04	435.16	4061	4061;4061	1	71	0	25.263	By MS/MS
CON__P34955	CON__P34955	1	1	1				1	1	1	1	0	1	1	1	1	1	1	1	0	0	1	1	1	1	1	1	1	0	0	1	1	1	1	1	1	1	0	2021-04-02	2021-04-02	2021-04-02	46.103	416	416	1	7	0.0033975	1.1447
CON__P35908;CON__REFSEQ:XP_932229	CON__P35908	63;1	1;0	1;0				2	63	1	1	51	52	51	55	55	57	62	57	56	1	0	1	1	1	1	1	1	0	1	0	1	1	1	1	1	1	0	89	2021-06-05	2021-06-05	65.865	645	645;345	1	7	0.002439	4413-01-01	By matching
CON__P62894;P99999	CON__P62894	3;1	3;1	3;1				2	3	3	3	3	2	3	3	2	2	3	2	1	3	2	3	3	2	2	3	2	1	3	2	3	3	2	2	3	2	1	2021-08-24	2021-08-24	2021-08-24	11.703	105	105;105	1	21	0	4078-03-01	By MS/MS
CON__P81644	CON__P81644	4	4	4				1	4	4	4	4	4	3	3	4	4	4	4	4	4	4	3	3	4	4	4	4	4	4	4	3	3	4	4	4	4	4	27	27	27	11.202	100	100	1	51	0	48.958	By MS/MS
CON__Q03247;P02649	CON__Q03247	4;1	4;1	4;1				2	4	4	4	2	4	3	3	3	3	3	3	2	2	4	3	3	3	3	3	3	2	2	4	3	3	3	3	3	3	2	2021-05-15	2021-05-15	2021-05-15	35.979	316	316;317	1	26	0	6.577	By MS/MS
CON__Q04695;Q04695;CON__P19001;CON__P35900;CON__Q9D312;P35900;CON__Q8N1A0;CON__Q14525;CON__Q9UE12;CON__Q15323;CON__A2A5Y0;CON__Q99PS0;CON__Q92764;CON__Q14532;CON__A2AB72;CON__Q497I4;CON__O76015;CON__O76014;CON__REFSEQ:XP_986630;CON__Q99456;Q8N1A0;Q14525;Q15323;Q14532;O76014;Q92764;O76015;Q99456	CON__Q04695;Q04695	28;28;6;4;4;4;1;1;1;1;1;1;1;1;1;1;1;1;1;1;1;1;1;1;1;1;1;1	12;12;1;0;0;0;0;0;0;0;0;1;0;0;0;0;0;0;0;0;0;0;0;0;0;0;0;0	4;4;1;0;0;0;0;0;0;0;0;0;0;0;0;0;0;0;0;0;0;0;0;0;0;0;0;0	Keratin, type I cytoskeletal 17	KRT17	;	28	28	12	4	16	19	20	26	27	25	27	26	23	6	6	6	10	12	9	11	10	10	1	1	1	3	4	3	3	3	3	47.5	2021-03-27	2021-03-12	48.105	432	432;432;403;424;431;424;295;404;416;416;416;422;425;448;453;455;456;471;476;494;295;404;416;448;449;455;456;494	1	87	0	38.178	By MS/MS
CON__Q05B55	CON__Q05B55	2	2	2				1	2	2	2	0	0	2	0	0	2	0	0	2	0	0	2	0	0	2	0	0	2	0	0	2	0	0	2	0	0	2	2021-09-07	2021-09-07	2021-09-07	26.59	240	240	1	8	0	4.419
CON__Q29443;CON__Q0IIK2	CON__Q29443;CON__Q0IIK2	1;1	1;1	1;1			;	2	1	1	1	1	1	1	1	1	1	1	1	1	1	1	1	1	1	1	1	1	1	1	1	1	1	1	1	1	1	1	2021-08-01	2021-08-01	2021-08-01	75.829	685	685;704	1	9	0	5908-02-01	By matching
CON__Q1RMK2	CON__Q1RMK2	2	2	2				1	2	2	2	2	2	2	2	2	2	2	2	1	2	2	2	2	2	2	2	2	1	2	2	2	2	2	2	2	2	1	2021-07-03	2021-07-03	2021-07-03	65.056	597	597	1	24	0	5733-03-01	By MS/MS
CON__Q28107	CON__Q28107	1	1	1				1	1	1	1	0	1	1	0	1	1	0	1	0	0	1	1	0	1	1	0	1	0	0	1	1	0	1	1	0	1	0	0.5	0.5	0.5	248.98	2211	2211	1	5	0.0035336	3115-01-01
CON__Q2KJF1	CON__Q2KJF1	2	2	2				1	2	2	2	2	2	0	2	2	1	1	2	0	2	2	0	2	2	1	1	2	0	2	2	0	2	2	1	1	2	0	2021-06-04	2021-06-04	2021-06-04	53.553	503	503	1	12	0	3652-03-01	By matching
CON__Q2UVX4;P01024	CON__Q2UVX4	25;3	25;3	25;3				2	25	25	25	18	21	20	19	19	22	19	23	16	18	21	20	19	19	22	19	23	16	18	21	20	19	19	22	19	23	16	2021-09-19	2021-09-19	2021-09-19	187.37	1662	1662;1663	1	221	0	110.21	By MS/MS
CON__Q32PJ2;P06727	CON__Q32PJ2	4;1	4;1	4;1				2	4	4	4	4	4	4	4	4	4	4	4	4	4	4	4	4	4	4	4	4	4	4	4	4	4	4	4	4	4	4	2021-06-11	2021-06-11	2021-06-11	43.017	380	380;396	1	36	0	7603-05-01	By MS/MS
CON__Q3SZR3	CON__Q3SZR3	2	2	2				1	2	2	2	1	2	2	2	2	2	2	2	2	1	2	2	2	2	2	2	2	2	1	2	2	2	2	2	2	2	2	2021-04-10	2021-04-10	2021-04-10	23.182	202	202	1	17	0	9091-02-01	By matching
CON__Q5D862;Q5D862	CON__Q5D862;Q5D862	8;8	8;8	8;8	Filaggrin-2	FLG2	;	2	8	8	8	7	4	5	7	7	6	7	7	8	7	4	5	7	7	6	7	7	8	7	4	5	7	7	6	7	7	8	2021-07-08	2021-07-08	2021-07-08	248.07	2391	2391;2391	1	79	0	90.401	By MS/MS
CON__Q5XKE5;Q5XKE5	CON__Q5XKE5;Q5XKE5	16;16	5;5	3;3	Keratin, type II cytoskeletal 79	KRT79	;	2	16	5	3	12	10	10	14	15	12	15	11	14	2	0	1	3	4	1	4	0	3	2	0	0	3	3	1	3	0	3	2021-04-23	2021-05-09	6	57.809	535	535;535	1	19	0	9749-03-01	By matching
CON__Q61782	CON__Q61782	7	1	1				1	7	1	1	6	5	6	6	7	7	6	7	6	1	0	0	0	1	1	0	1	0	1	0	0	0	1	1	0	1	0	47.3	2021-08-10	2021-08-10	10.662	93	93	1	4	0.0012407	5083-01-01	By matching
CON__Q6KB66-1;Q6KB66;CON__Q0VBK2	CON__Q6KB66-1;Q6KB66	8;8;3	7;7;3	7;7;3	Keratin, type II cytoskeletal 80	KRT80	;	3	8	7	7	5	3	4	5	5	7	7	5	5	5	3	4	4	5	6	6	5	4	5	3	4	4	5	6	6	5	4	2021-07-17	15	15	50.525	452	452;452;452	1	42	0	11.246	By matching
CON__Q8N1N4-2;CON__Q7RTT2;Q8N1N4	CON__Q8N1N4-2;CON__Q7RTT2;Q8N1N4	16;16;16	13;13;13	13;13;13	Keratin, type II cytoskeletal 78	KRT78	;;	3	16	13	13	11	9	9	12	13	11	15	13	11	9	7	8	10	11	9	13	11	10	9	7	8	10	11	9	13	11	10	2021-01-31	2021-06-27	2021-06-27	56.964	521	521;521;520	1	93	0	59.525	By MS/MS
CON__Q7Z794;Q7Z794	CON__Q7Z794;Q7Z794	19;19	15;15	11;11	Keratin, type II cytoskeletal 1b	KRT77	;	2	19	15	11	13	10	14	14	14	12	17	15	14	9	6	10	10	10	9	13	11	10	6	4	7	7	7	6	9	8	7	34.6	31	2021-02-23	61.802	578	578;578	1	135	0	30.774	By MS/MS
CON__Q86YZ3;Q86YZ3	CON__Q86YZ3;Q86YZ3	22;22	22;22	22;22	Hornerin	HRNR	;	2	22	22	22	18	20	13	21	19	18	21	19	16	18	20	13	21	19	18	21	19	16	18	20	13	21	19	18	21	19	16	2021-01-20	2021-01-20	2021-01-20	282.39	2850	2850;2850	1	285	0	323.31	By MS/MS
CON__Q9C075;Q9C075	CON__Q9C075;Q9C075	4;4	3;3	3;3	Keratin, type I cytoskeletal 23	KRT23	;	2	4	3	3	3	1	2	4	4	4	4	3	4	2	0	1	3	3	3	3	2	3	2	0	1	3	3	3	3	2	3	13	2021-09-10	2021-09-10	48.131	422	422;422	1	20	0	3244-05-01	By matching
CON__Q9N2I2	CON__Q9N2I2	6	6	6				1	6	6	6	5	5	5	6	3	4	5	4	6	5	5	5	6	3	4	5	4	6	5	5	5	6	3	4	5	4	6	2021-08-23	2021-08-23	2021-08-23	45.296	404	404	1	65	0	63.245	By MS/MS
CON__Q9NSB4;Q9NSB4	CON__Q9NSB4;Q9NSB4	1;1	1;1	1;1	Keratin, type II cuticular Hb2	KRT82	;	2	1	1	1	0	0	0	1	1	1	1	1	1	0	0	0	1	1	1	1	1	1	0	0	0	1	1	1	1	1	1	2021-09-03	2021-09-03	2021-09-03	56.682	513	513;513	1	10	0.0012315	4887-01-01
E9PRG8	E9PRG8	2	2	2	Uncharacterized protein C11orf98	C11orf98		1	2	2	2	1	0	2	2	0	0	1	0	2	1	0	2	2	0	0	1	0	2	1	0	2	2	0	0	1	0	2	2021-03-12	2021-03-12	2021-03-12	13.798	122	122	1	8	0	7051-09-01	By MS/MS
O00148;Q13838	O00148;Q13838	1;1	1;1	1;1	ATP-dependent RNA helicase DDX39A;Spliceosome RNA helicase DDX39B	DDX39A;DDX39B	;	2	1	1	1	1	0	1	1	1	0	1	0	0	1	0	1	1	1	0	1	0	0	1	0	1	1	1	0	1	0	0	2021-03-03	2021-03-03	2021-03-03	49.129	427	427;428	1	5	0.0054348	1.0071	By matching
O00159	O00159	9	9	9	Unconventional myosin-Ic	MYO1C		1	9	9	9	9	1	3	9	1	1	8	0	1	9	1	3	9	1	1	8	0	1	9	1	3	9	1	1	8	0	1	2021-01-10	2021-01-10	2021-01-10	121.68	1063	1063	1	33	0	22.341	By MS/MS
O00255	O00255	17	17	17	Menin	MEN1		1	17	17	17	2	2	14	2	1	14	2	0	15	2	2	14	2	1	14	2	0	15	2	2	14	2	1	14	2	0	15	2021-03-27	2021-03-27	2021-03-27	68.023	615	615	1	94	0	142.25	By matching
O00299	O00299	1	1	1	Chloride intracellular channel protein 1	CLIC1		1	1	1	1	0	0	0	0	1	0	0	0	0	0	0	0	0	1	0	0	0	0	0	0	0	0	1	0	0	0	0	2021-02-11	2021-02-11	2021-02-11	26.922	241	241	1	1	0	3729-02-01
O00411	O00411	7	7	7	DNA-directed RNA polymerase, mitochondrial	POLRMT		1	7	7	7	3	0	7	2	0	5	1	0	2	3	0	7	2	0	5	1	0	2	3	0	7	2	0	5	1	0	2	2021-04-09	2021-04-09	2021-04-09	138.62	1230	1230	1	20	0	33.224	By matching
O00422	O00422	3	3	3	Histone deacetylase complex subunit SAP18	SAP18		1	3	3	3	3	0	3	2	0	2	3	0	1	3	0	3	2	0	2	3	0	1	3	0	3	2	0	2	3	0	1	2021-01-26	2021-01-26	2021-01-26	17.561	153	153	1	25	0	7178-05-01	By MS/MS
O00425;Q9NZI8	O00425	8;2	8;2	7;1	Insulin-like growth factor 2 mRNA-binding protein 3	IGF2BP3		2	8	8	7	8	1	8	8	0	7	7	0	7	8	1	8	8	0	7	7	0	7	7	1	7	7	0	6	6	0	6	2021-08-18	2021-08-18	2021-06-16	63.704	579	579;577	1	55	0	32.343	By MS/MS
O00471	O00471	1	1	1	Exocyst complex component 5	EXOC5		1	1	1	1	0	0	1	1	0	1	1	0	0	0	0	1	1	0	1	1	0	0	0	0	1	1	0	1	1	0	0	2021-06-01	2021-06-01	2021-06-01	81.852	708	708	1	4	0.0074786	0.94167
O00487	O00487	1	1	1	26S proteasome non-ATPase regulatory subunit 14	PSMD14		1	1	1	1	0	0	0	0	1	0	0	0	0	0	0	0	0	1	0	0	0	0	0	0	0	0	1	0	0	0	0	2021-02-04	2021-02-04	2021-02-04	34.577	310	310	1	1	0.003386	1.1342
O00541	O00541	3	3	3	Pescadillo homolog	PES1		1	3	3	3	2	1	2	2	1	2	2	1	3	2	1	2	2	1	2	2	1	3	2	1	2	2	1	2	2	1	3	2021-06-04	2021-06-04	2021-06-04	68.002	588	588	1	20	0	1981-02-01	By MS/MS
O00567	O00567	15	15	15	Nucleolar protein 56	NOP56		1	15	15	15	13	3	14	13	4	11	13	1	10	13	3	14	13	4	11	13	1	10	13	3	14	13	4	11	13	1	10	2021-06-28	2021-06-28	2021-06-28	66.049	594	594	1	91	0	43.206	By MS/MS
O00571;O15523	O00571;O15523	16;12	15;11	15;11	ATP-dependent RNA helicase DDX3X;ATP-dependent RNA helicase DDX3Y	DDX3X;DDX3Y	;	2	16	15	15	14	13	14	13	12	12	16	12	9	13	12	13	12	11	11	15	11	8	13	12	13	12	11	11	15	11	8	2021-03-31	2021-06-29	2021-06-29	73.243	662	662;660	1	114	0	100.36	By MS/MS
O00712	O00712	3	3	3	Nuclear factor 1 B-type	NFIB		1	3	3	3	2	1	3	2	1	3	3	2	2	2	1	3	2	1	3	3	2	2	2	1	3	2	1	3	3	2	2	15	15	15	47.441	420	420	1	19	0	9586-01-01	By MS/MS
O14646;O14647	O14646	4;1	4;1	4;1	Chromodomain-helicase-DNA-binding protein 1	CHD1		2	4	4	4	3	0	4	3	0	2	3	0	1	3	0	4	3	0	2	3	0	1	3	0	4	3	0	2	3	0	1	2021-06-04	2021-06-04	2021-06-04	196.69	1710	1710;1828	1	16	0	2953-07-01	By matching
O14776	O14776	2	2	2	Transcription elongation regulator 1	TCERG1		1	2	2	2	1	0	1	1	0	0	1	0	0	1	0	1	1	0	0	1	0	0	1	0	1	1	0	0	1	0	0	2021-02-02	2021-02-02	2021-02-02	123.9	1098	1098	1	4	0	6107-02-01	By MS/MS
O14818;Q8TAA3	O14818;Q8TAA3	2;1	2;1	2;1	Proteasome subunit alpha type-7;Proteasome subunit alpha type-7-like	PSMA7;PSMA8	;	2	2	2	2	2	0	1	2	2	2	2	2	2	2	0	1	2	2	2	2	2	2	2	0	1	2	2	2	2	2	2	2021-07-11	2021-07-11	2021-07-11	27.887	248	248;256	1	15	0	2463-02-01	By matching
O14893	O14893	1	1	1	Gem-associated protein 2	GEMIN2		1	1	1	1	1	0	1	0	0	1	0	0	0	1	0	1	0	0	1	0	0	0	1	0	1	0	0	1	0	0	0	2021-03-04	2021-03-04	2021-03-04	31.585	280	280	1	3	0	5477-03-01	By matching
P19105;O14950;P24844	P19105;O14950;P24844	7;7;4	7;7;4	7;7;4	Myosin regulatory light chain 12A;Myosin regulatory light chain 12B;Myosin regulatory light polypeptide 9	MYL12A;MYL12B;MYL9	;;	3	7	7	7	7	2	4	7	4	5	7	0	2	7	2	4	7	4	5	7	0	2	7	2	4	7	4	5	7	0	2	40.4	40.4	40.4	19.794	171	171;172;172	1	50	0	26.773	By MS/MS
O15042	O15042	11	11	11	U2 snRNP-associated SURP motif-containing protein	U2SURP		1	11	11	11	9	1	11	10	0	6	10	0	5	9	1	11	10	0	6	10	0	5	9	1	11	10	0	6	10	0	5	2021-05-16	2021-05-16	2021-05-16	118.29	1029	1029	1	53	0	22.177	By MS/MS
O15144	O15144	2	2	2	Actin-related protein 2/3 complex subunit 2	ARPC2		1	2	2	2	0	0	0	0	2	0	0	0	0	0	0	0	0	2	0	0	0	0	0	0	0	0	2	0	0	0	0	2021-03-11	2021-03-11	2021-03-11	34.333	300	300	1	2	0	3528-04-01
O15145	O15145	1	1	1	Actin-related protein 2/3 complex subunit 3	ARPC3		1	1	1	1	1	0	0	1	1	0	1	0	0	1	0	0	1	1	0	1	0	0	1	0	0	1	1	0	1	0	0	2021-02-06	2021-02-06	2021-02-06	20.546	178	178	1	5	0	2.1247	By matching
O15160	O15160	3	3	3	DNA-directed RNA polymerases I and III subunit RPAC1	POLR1C		1	3	3	3	3	0	2	3	0	3	3	0	2	3	0	2	3	0	3	3	0	2	3	0	2	3	0	3	3	0	2	2021-09-13	2021-09-13	2021-09-13	39.249	346	346	1	16	0	15.952	By MS/MS
O15226	O15226	5	5	5	NF-kappa-B-repressing factor	NKRF		1	5	5	5	3	0	4	2	0	2	2	0	1	3	0	4	2	0	2	2	0	1	3	0	4	2	0	2	2	0	1	2021-03-08	2021-03-08	2021-03-08	77.672	690	690	1	14	0	5413-05-01	By MS/MS
O15381	O15381	3	3	3	Nuclear valosin-containing protein-like	NVL		1	3	3	3	2	0	3	0	0	1	0	0	1	2	0	3	0	0	1	0	0	1	2	0	3	0	0	1	0	0	1	6	6	6	95.05	856	856	1	7	0	3.055	By matching
O15446	O15446	2	2	2	DNA-directed RNA polymerase I subunit RPA34	CD3EAP		1	2	2	2	2	0	2	2	0	2	2	0	1	2	0	2	2	0	2	2	0	1	2	0	2	2	0	2	2	0	1	2021-01-07	2021-01-07	2021-01-07	54.985	510	510	1	11	0	13.768	By MS/MS
O15511	O15511	1	1	1	Actin-related protein 2/3 complex subunit 5	ARPC5		1	1	1	1	1	0	0	1	1	1	1	0	0	1	0	0	1	1	1	1	0	0	1	0	0	1	1	1	1	0	0	2021-09-07	2021-09-07	2021-09-07	16.32	151	151	1	5	0.003517	1.281	By matching
O43143	O43143	16	16	16	Pre-mRNA-splicing factor ATP-dependent RNA helicase DHX15	DHX15		1	16	16	16	16	3	15	15	6	15	16	1	11	16	3	15	15	6	15	16	1	11	16	3	15	15	6	15	16	1	11	2021-01-22	2021-01-22	2021-01-22	90.932	795	795	1	112	0	23.675	By MS/MS
O43159	O43159	4	4	4	Ribosomal RNA-processing protein 8	RRP8		1	4	4	4	3	0	3	4	0	2	3	0	4	3	0	3	4	0	2	3	0	4	3	0	3	4	0	2	3	0	4	2021-08-13	2021-08-13	2021-08-13	50.714	456	456	1	20	0	6364-08-01	By MS/MS
O43172	O43172	2	2	2	U4/U6 small nuclear ribonucleoprotein Prp4	PRPF4		1	2	2	2	2	0	2	2	0	1	2	0	1	2	0	2	2	0	1	2	0	1	2	0	2	2	0	1	2	0	1	2021-07-05	2021-07-05	2021-07-05	58.449	522	522	1	10	0	4769-05-01	By MS/MS
O43251;Q9NWB1;A6NFN3	O43251;Q9NWB1;A6NFN3	6;6;3	6;6;3	6;6;3	RNA binding protein fox-1 homolog 2;RNA binding protein fox-1 homolog 1;RNA binding protein fox-1 homolog 3	RBFOX2;RBFOX1;RBFOX3	;;	3	6	6	6	4	3	5	5	3	5	4	3	3	4	3	5	5	3	5	4	3	3	4	3	5	5	3	5	4	3	3	11	11	11	41.373	390	390;397;312	1	35	0	5326-09-01	By MS/MS
O43290	O43290	9	9	9	U4/U6.U5 tri-snRNP-associated protein 1	SART1		1	9	9	9	8	0	9	7	2	6	8	0	7	8	0	9	7	2	6	8	0	7	8	0	9	7	2	6	8	0	7	2021-04-15	2021-04-15	2021-04-15	90.254	800	800	1	50	0	12.275	By MS/MS
O43390	O43390	13	13	12	Heterogeneous nuclear ribonucleoprotein R	HNRNPR		1	13	13	12	13	3	11	12	6	10	11	1	7	13	3	11	12	6	10	11	1	7	12	2	10	11	5	9	10	1	6	2021-06-27	2021-06-27	2021-08-25	70.942	633	633	1	87	0	53.286	By MS/MS
O43395	O43395	1	1	1	U4/U6 small nuclear ribonucleoprotein Prp3	PRPF3		1	1	1	1	1	0	1	1	1	1	1	0	1	1	0	1	1	1	1	1	0	1	1	0	1	1	1	1	1	0	1	2021-06-02	2021-06-02	2021-06-02	77.528	683	683	1	7	0.00123	4873-01-01	By matching
O43439	O43439	6	6	6	Protein CBFA2T2	CBFA2T2		1	6	6	6	0	0	4	0	0	6	0	0	4	0	0	4	0	0	6	0	0	4	0	0	4	0	0	6	0	0	4	2021-08-11	2021-08-11	2021-08-11	67.132	604	604	1	14	0	9722-04-01
O43707;P35609;Q08043	O43707	9;1;1	9;1;1	5;0;0	Alpha-actinin-4	ACTN4		3	9	9	5	2	0	0	1	9	0	2	0	0	2	0	0	1	9	0	2	0	0	1	0	0	0	5	0	1	0	0	2021-03-13	2021-03-13	8	104.85	911	911;894;901	1	14	0	6804-09-01	By matching
O43795;Q9UBC5	O43795	8;1	8;1	8;1	Unconventional myosin-Ib	MYO1B		2	8	8	8	8	1	7	8	0	0	8	1	2	8	1	7	8	0	0	8	1	2	8	1	7	8	0	0	8	1	2	10	10	10	131.98	1136	1136;1043	1	35	0	15.533	By MS/MS
O43809	O43809	6	6	6	Cleavage and polyadenylation specificity factor subunit 5	NUDT21		1	6	6	6	4	3	4	4	2	6	6	3	1	4	3	4	4	2	6	6	3	1	4	3	4	4	2	6	6	3	1	41.9	41.9	41.9	26.227	227	227	1	33	0	21.699	By MS/MS
O43818	O43818	1	1	1	U3 small nucleolar RNA-interacting protein 2	RRP9		1	1	1	1	1	0	1	0	0	0	1	0	0	1	0	1	0	0	0	1	0	0	1	0	1	0	0	0	1	0	0	2021-03-02	2021-03-02	2021-03-02	51.84	475	475	1	3	0.0054825	1.0408	By matching
O43823	O43823	2	2	2	A-kinase anchor protein 8	AKAP8		1	2	2	2	2	0	2	2	1	2	2	0	1	2	0	2	2	1	2	2	0	1	2	0	2	2	1	2	2	0	1	2021-07-02	2021-07-02	2021-07-02	76.107	692	692	1	12	0.0053879	0.97851	By matching
O60216	O60216	1	1	1	Double-strand-break repair protein rad21 homolog	RAD21		1	1	1	1	0	0	1	0	0	1	0	0	0	0	0	1	0	0	1	0	0	0	0	0	1	0	0	1	0	0	0	2021-01-02	2021-01-02	2021-01-02	71.689	631	631	1	2	0	3.0095
O60264;P28370	O60264	11;3	11;3	11;3	SWI/SNF-related matrix-associated actin-dependent regulator of chromatin subfamily A member 5	SMARCA5		2	11	11	11	8	0	10	8	0	8	7	0	5	8	0	10	8	0	8	7	0	5	8	0	10	8	0	8	7	0	5	2021-03-10	2021-03-10	2021-03-10	121.9	1052	1052;1054	1	47	0	21.761	By MS/MS
O60287	O60287	3	3	3	Nucleolar pre-ribosomal-associated protein 1	URB1		1	3	3	3	2	0	3	2	0	1	1	0	1	2	0	3	2	0	1	1	0	1	2	0	3	2	0	1	1	0	1	2021-03-02	2021-03-02	2021-03-02	254.39	2271	2271	1	10	0	3032-03-01	By MS/MS
O60293	O60293	8	8	8	Zinc finger C3H1 domain-containing protein	ZFC3H1		1	8	8	8	6	0	8	6	0	6	6	0	7	6	0	8	6	0	6	6	0	7	6	0	8	6	0	6	6	0	7	2021-08-05	2021-08-05	2021-08-05	226.35	1989	1989	1	39	0	9.0958	By matching
O60306	O60306	4	4	4	Intron-binding protein aquarius	AQR		1	4	4	4	2	0	4	2	0	3	2	0	1	2	0	4	2	0	3	2	0	1	2	0	4	2	0	3	2	0	1	2021-01-04	2021-01-04	2021-01-04	171.29	1485	1485	1	15	0	8433-06-01	By matching
O60313	O60313	1	1	1	Dynamin-like 120 kDa protein, mitochondrial;Dynamin-like 120 kDa protein, form S1	OPA1		1	1	1	1	1	1	0	1	1	0	0	1	0	1	1	0	1	1	0	0	1	0	1	1	0	1	1	0	0	1	0	1	1	1	111.63	960	960	1	5	0	5731-01-01	By matching
O60437	O60437	5	5	5	Periplakin	PPL		1	5	5	5	0	0	0	0	5	0	3	0	1	0	0	0	0	5	0	3	0	1	0	0	0	0	5	0	3	0	1	2021-02-04	2021-02-04	2021-02-04	204.74	1756	1756	1	9	0	2077-04-01
O60506	O60506	10	9	9	Heterogeneous nuclear ribonucleoprotein Q	SYNCRIP		1	10	9	9	9	3	10	8	4	9	8	0	5	8	2	9	7	3	8	7	0	4	8	2	9	7	3	8	7	0	4	2021-07-20	2021-08-18	2021-08-18	69.602	623	623	1	48	0	48.838	By MS/MS
O60563	O60563	2	2	2	Cyclin-T1	CCNT1		1	2	2	2	2	0	1	2	0	1	2	0	0	2	0	1	2	0	1	2	0	0	2	0	1	2	0	1	2	0	0	2021-06-05	2021-06-05	2021-06-05	80.684	726	726	1	8	0	3.1531	By MS/MS
O60716	O60716	1	1	1	Catenin delta-1	CTNND1		1	1	1	1	1	0	1	1	0	1	1	0	1	1	0	1	1	0	1	1	0	1	1	0	1	1	0	1	1	0	1	1	1	1	108.17	968	968	1	6	0.0044101	1.0638	By matching
Q99880;Q99879;Q99877;Q93079;Q5QNW6;P62807;P58876;P57053;O60814;Q16778;P33778;P23527;P06899;Q8N257;Q96A08	Q99880;Q99879;Q99877;Q93079;Q5QNW6;P62807;P58876;P57053;O60814;Q16778;P33778;P23527;P06899;Q8N257;Q96A08	5;5;5;5;5;5;5;5;5;4;4;4;4;3;3	5;5;5;5;5;5;5;5;5;4;4;4;4;3;3	5;5;5;5;5;5;5;5;5;4;4;4;4;3;3	Histone H2B type 1-L;Histone H2B type 1-M;Histone H2B type 1-N;Histone H2B type 1-H;Histone H2B type 2-F;Histone H2B type 1-C/E/F/G/I;Histone H2B type 1-D;Histone H2B type F-S;Histone H2B type 1-K;Histone H2B type 2-E;Histone H2B type 1-B;Histone H2B type 1-O;Histone H2B type 1-J;Histone H2B type 3-B;Histone H2B type 1-A	HIST1H2BL;HIST1H2BM;HIST1H2BN;HIST1H2BH;HIST2H2BF;HIST1H2BC;HIST1H2BD;H2BFS;HIST1H2BK;HIST2H2BE;HIST1H2BB;HIST1H2BO;HIST1H2BJ;HIST3H2BB;HIST1H2BA	;;;;;;;;;;;;;;	15	5	5	5	5	3	5	4	4	5	4	2	4	5	3	5	4	4	5	4	2	4	5	3	5	4	4	5	4	2	4	41.3	41.3	41.3	13.952	126	126;126;126;126;126;126;126;126;126;126;126;126;126;126;127	1	59	0	21.792	By MS/MS
O60832	O60832	19	19	19	H/ACA ribonucleoprotein complex subunit 4	DKC1		1	19	19	19	16	3	16	17	2	14	14	0	9	16	3	16	17	2	14	14	0	9	16	3	16	17	2	14	14	0	9	38.9	38.9	38.9	57.673	514	514	1	106	0	104.71	By MS/MS
Q15059;O60885;Q58F21	Q15059;O60885;Q58F21	2;2;1	2;2;1	2;2;1	Bromodomain-containing protein 3;Bromodomain-containing protein 4;Bromodomain testis-specific protein	BRD3;BRD4;BRDT	;;	3	2	2	2	2	0	2	2	2	2	2	1	1	2	0	2	2	2	2	2	1	1	2	0	2	2	2	2	2	1	1	2021-03-02	2021-03-02	2021-03-02	79.541	726	726;1362;947	1	14	0.0034803	2433-01-01	By MS/MS
O75165	O75165	4	4	4	DnaJ homolog subfamily C member 13	DNAJC13		1	4	4	4	4	0	4	2	0	3	3	0	2	4	0	4	2	0	3	3	0	2	4	0	4	2	0	3	3	0	2	2021-09-02	2021-09-02	2021-09-02	254.41	2243	2243	1	18	0	3025-08-01	By matching
O75179	O75179	1	1	1	Ankyrin repeat domain-containing protein 17	ANKRD17		1	1	1	1	1	1	1	0	0	0	0	0	1	1	1	1	0	0	0	0	0	1	1	1	1	0	0	0	0	0	1	0.9	0.9	0.9	274.25	2603	2603	1	4	0.0036101	3897-01-01	By MS/MS
O75223	O75223	2	2	2	Gamma-glutamylcyclotransferase	GGCT		1	2	2	2	1	1	1	2	2	1	2	2	1	1	1	1	2	2	1	2	2	1	1	1	1	2	2	1	2	2	1	2021-02-12	2021-02-12	2021-02-12	21.007	188	188	1	13	0	5.1013	By matching
O75369	O75369	4	3	3	Filamin-B	FLNB		1	4	3	3	1	0	0	1	4	0	1	0	0	1	0	0	1	3	0	1	0	0	1	0	0	1	3	0	1	0	0	2021-06-02	2021-02-02	2021-02-02	278.16	2602	2602	1	6	0	9423-02-01	By matching
O75376	O75376	2	2	2	Nuclear receptor corepressor 1	NCOR1		1	2	2	2	0	0	2	0	0	2	0	0	2	0	0	2	0	0	2	0	0	2	0	0	2	0	0	2	0	0	2	2021-06-01	2021-06-01	2021-06-01	270.21	2440	2440	1	6	0.0033746	1.123
O75390	O75390	3	3	3	Citrate synthase, mitochondrial	CS		1	3	3	3	1	0	1	0	3	0	0	0	0	1	0	1	0	3	0	0	0	0	1	0	1	0	3	0	0	0	0	2021-02-08	2021-02-08	2021-02-08	51.712	466	466	1	5	0	6364-03-01	By matching
O75400	O75400	3	3	3	Pre-mRNA-processing factor 40 homolog A	PRPF40A		1	3	3	3	3	0	3	2	0	1	1	0	1	3	0	3	2	0	1	1	0	1	3	0	3	2	0	1	1	0	1	2021-02-05	2021-02-05	2021-02-05	108.8	957	957	1	11	0	14.327	By MS/MS
O75475;Q9Y3E1;P51858;Q7Z4V5	O75475	20;1;1;1	20;1;1;1	20;1;1;1	PC4 and SFRS1-interacting protein	PSIP1		4	20	20	20	7	0	18	7	0	14	7	0	13	7	0	18	7	0	14	7	0	13	7	0	18	7	0	14	7	0	13	39.2	39.2	39.2	60.103	530	530;203;240;671	1	93	0	71.064	By matching
O75494;Q8WXF0	O75494;Q8WXF0	2;1	2;1	2;1	Serine/arginine-rich splicing factor 10;Serine/arginine-rich splicing factor 12	SRSF10;SRSF12	;	2	2	2	2	2	0	1	1	0	1	0	0	1	2	0	1	1	0	1	0	0	1	2	0	1	1	0	1	0	0	1	2021-03-10	2021-03-10	2021-03-10	2021-03-31	262	262;261	1	6	0.0035971	3726-01-01	By MS/MS
O75533	O75533	17	17	17	Splicing factor 3B subunit 1	SF3B1		1	17	17	17	16	1	17	15	3	15	14	0	8	16	1	17	15	3	15	14	0	8	16	1	17	15	3	15	14	0	8	2021-02-20	2021-02-20	2021-02-20	145.83	1304	1304	1	100	0	59.881	By MS/MS
O75564	O75564	7	7	7	Jerky protein homolog	JRK		1	7	7	7	5	2	1	5	2	1	7	1	1	5	2	1	5	2	1	7	1	1	5	2	1	5	2	1	7	1	1	2021-06-17	2021-06-17	2021-06-17	61.815	556	556	1	27	0	59.653	By MS/MS
O75607	O75607	1	1	1	Nucleoplasmin-3	NPM3		1	1	1	1	1	1	1	1	0	1	1	0	1	1	1	1	1	0	1	1	0	1	1	1	1	1	0	1	1	0	1	9	9	9	19.343	178	178	1	7	0	44.315	By matching
O75643	O75643	24	24	24	U5 small nuclear ribonucleoprotein 200 kDa helicase	SNRNP200		1	24	24	24	17	1	23	18	1	15	19	0	10	17	1	23	18	1	15	19	0	10	17	1	23	18	1	15	19	0	10	2021-09-13	2021-09-13	2021-09-13	244.5	2136	2136	1	110	0	54.481	By MS/MS
O75683	O75683	4	4	4	Surfeit locus protein 6	SURF6		1	4	4	4	3	0	3	3	0	3	3	0	3	3	0	3	3	0	3	3	0	3	3	0	3	3	0	3	3	0	3	2021-08-20	2021-08-20	2021-08-20	41.45	361	361	1	18	0	11.735	By MS/MS
O75691	O75691	7	7	7	Small subunit processome component 20 homolog	UTP20		1	7	7	7	6	0	6	4	0	4	4	0	3	6	0	6	4	0	4	4	0	3	6	0	6	4	0	4	4	0	3	2021-02-03	2021-02-03	2021-02-03	318.38	2785	2785	1	28	0	1974-09-01	By MS/MS
O75818	O75818	1	1	1	Ribonuclease P protein subunit p40	RPP40		1	1	1	1	1	0	1	0	0	0	1	0	0	1	0	1	0	0	0	1	0	0	1	0	1	0	0	0	1	0	0	2021-09-06	2021-09-06	2021-09-06	41.833	363	363	1	3	0	7078-01-01	By matching
P16152;O75828	P16152;O75828	2;2	2;2	2;2	Carbonyl reductase [NADPH] 1;Carbonyl reductase [NADPH] 3	CBR1;CBR3	;	2	2	2	2	0	0	0	0	2	0	0	0	0	0	0	0	0	2	0	0	0	0	0	0	0	0	2	0	0	0	0	2021-05-10	2021-05-10	2021-05-10	30.375	277	277;277	1	2	0	2.1115
O75909	O75909	1	1	1	Cyclin-K	CCNK		1	1	1	1	1	0	1	1	0	1	1	0	0	1	0	1	1	0	1	1	0	0	1	0	1	1	0	1	1	0	0	2021-01-04	2021-01-04	2021-01-04	64.239	580	580	1	5	0.0034843	1.244	By matching
O75934	O75934	2	2	2	Pre-mRNA-splicing factor SPF27	BCAS2		1	2	2	2	1	0	2	2	0	2	1	0	2	1	0	2	2	0	2	1	0	2	1	0	2	2	0	2	1	0	2	2021-02-18	2021-02-18	2021-02-18	26.131	225	225	1	10	0	50.687	By matching
O76021	O76021	17	17	17	Ribosomal L1 domain-containing protein 1	RSL1D1		1	17	17	17	15	0	16	13	0	14	13	0	12	15	0	16	13	0	14	13	0	12	15	0	16	13	0	14	13	0	12	34.9	34.9	34.9	54.972	490	490	1	107	0	69.714	By MS/MS
O94819	O94819	1	1	1	Kelch repeat and BTB domain-containing protein 11	KBTBD11		1	1	1	1	0	1	0	0	1	0	1	1	0	0	1	0	0	1	0	1	1	0	0	1	0	0	1	0	1	1	0	2021-06-01	2021-06-01	2021-06-01	65.719	623	623	1	4	0.0044248	1.0665
O94906	O94906	12	12	12	Pre-mRNA-processing factor 6	PRPF6		1	12	12	12	11	1	10	9	0	7	10	0	5	11	1	10	9	0	7	10	0	5	11	1	10	9	0	7	10	0	5	15	15	15	106.92	941	941	1	53	0	23.983	By MS/MS
O94913	O94913	1	1	1	Pre-mRNA cleavage complex 2 protein Pcf11	PCF11		1	1	1	1	1	0	1	1	0	1	1	0	1	1	0	1	1	0	1	1	0	1	1	0	1	1	0	1	1	0	1	2021-02-01	2021-02-01	2021-02-01	173.05	1555	1555	1	6	0.0035088	2746-01-01	By MS/MS
O94967	O94967	1	1	1	WD repeat-containing protein 47	WDR47		1	1	1	1	1	1	1	1	1	1	1	1	1	1	1	1	1	1	1	1	1	1	1	1	1	1	1	1	1	1	1	2021-05-02	2021-05-02	2021-05-02	101.95	919	919	1	9	0.0085106	0.93295	By matching
O95218	O95218	3	3	3	Zinc finger Ran-binding domain-containing protein 2	ZRANB2		1	3	3	3	2	0	1	2	1	1	3	1	1	2	0	1	2	1	1	3	1	1	2	0	1	2	1	1	3	1	1	2021-08-08	2021-08-08	2021-08-08	37.404	330	330	1	12	0	3135-02-01	By MS/MS
O95232	O95232	7	7	7	Luc7-like protein 3	LUC7L3		1	7	7	7	7	2	7	5	4	6	4	4	6	7	2	7	5	4	6	4	4	6	7	2	7	5	4	6	4	4	6	2021-08-18	2021-08-18	2021-08-18	51.466	432	432	1	60	0	40.378	By MS/MS
O95251	O95251	1	1	1	Histone acetyltransferase KAT7	KAT7		1	1	1	1	1	0	1	0	0	1	0	0	0	1	0	1	0	0	1	0	0	0	1	0	1	0	0	1	0	0	0	2021-09-03	2021-09-03	2021-09-03	70.642	611	611	1	4	0	27.271	By matching
O95400	O95400	5	5	5	CD2 antigen cytoplasmic tail-binding protein 2	CD2BP2		1	5	5	5	5	1	4	3	0	2	3	0	3	5	1	4	3	0	2	3	0	3	5	1	4	3	0	2	3	0	3	2021-08-20	2021-08-20	2021-08-20	37.646	341	341	1	21	0	10.396	By MS/MS
O95602	O95602	6	6	6	DNA-directed RNA polymerase I subunit RPA1	POLR1A		1	6	6	6	6	0	6	6	1	5	5	1	3	6	0	6	6	1	5	5	1	3	6	0	6	6	1	5	5	1	3	2021-03-07	2021-03-07	2021-03-07	194.81	1720	1720	1	33	0	11.317	By MS/MS
O95625	O95625	1	1	1	Zinc finger and BTB domain-containing protein 11	ZBTB11		1	1	1	1	0	0	0	0	0	1	1	0	0	0	0	0	0	0	1	1	0	0	0	0	0	0	0	1	1	0	0	0.9	0.9	0.9	119.38	1053	1053	1	2	0.0054645	1.0319
O95816	O95816	2	2	2	BAG family molecular chaperone regulator 2	BAG2		1	2	2	2	2	1	2	1	0	1	1	0	1	2	1	2	1	0	1	1	0	1	2	1	2	1	0	1	1	0	1	18	18	18	23.772	211	211	1	9	0	3.1056	By matching
O96019	O96019	4	4	4	Actin-like protein 6A	ACTL6A		1	4	4	4	4	0	3	3	0	3	4	0	3	4	0	3	3	0	3	4	0	3	4	0	3	3	0	3	4	0	3	2021-02-18	2021-02-18	2021-02-18	47.46	429	429	1	20	0	14.029	By MS/MS
P00338	P00338	5	5	5	L-lactate dehydrogenase A chain	LDHA		1	5	5	5	1	0	1	1	5	4	2	2	1	1	0	1	1	5	4	2	2	1	1	0	1	1	5	4	2	2	1	2021-09-16	2021-09-16	2021-09-16	36.688	332	332	1	18	0	10.242	By matching
P00450	P00450	7	2	2	Ceruloplasmin	CP		1	7	2	2	6	7	7	6	7	7	7	7	5	2	2	2	2	2	2	2	2	2	2	2	2	2	2	2	2	2	2	2021-09-05	2021-09-01	2021-09-01	122.2	1065	1065	1	37	0	34.148	By MS/MS
P00491	P00491	1	1	1	Purine nucleoside phosphorylase	PNP		1	1	1	1	0	0	1	0	1	0	0	0	0	0	0	1	0	1	0	0	0	0	0	0	1	0	1	0	0	0	0	2021-08-03	2021-08-03	2021-08-03	32.118	289	289	1	2	0.0034325	1.1676
P00558;P07205	P00558	5;1	5;1	5;1	Phosphoglycerate kinase 1	PGK1		2	5	5	5	0	0	0	1	5	1	3	1	2	0	0	0	1	5	1	3	1	2	0	0	0	1	5	1	3	1	2	2021-05-17	2021-05-17	2021-05-17	44.614	417	417;417	1	14	0	4243-09-01
P01040	P01040	1	1	1	Cystatin-A;Cystatin-A, N-terminally processed	CSTA		1	1	1	1	0	1	1	1	1	1	1	0	1	0	1	1	1	1	1	1	0	1	0	1	1	1	1	1	1	0	1	2021-04-21	2021-04-21	2021-04-21	11.006	98	98	1	7	0.0035047	2727-01-01
P0DOX7;P01602	P0DOX7;P01602	1;1	1;1	1;1	Ig kappa chain V-I region HK102	IGKV1-5	;	2	1	1	1	1	0	0	1	0	0	1	0	0	1	0	0	1	0	0	1	0	0	1	0	0	1	0	0	1	0	0	2021-01-05	2021-01-05	2021-01-05	23.379	214	214;117	1	3	0.0074627	0.94075	By MS/MS
P0DOX5;P01857	P0DOX5;P01857	2;2	1;1	1;1	Ig gamma-1 chain C region	IGHG1	;	2	2	1	1	2	2	1	2	2	2	2	2	2	1	1	0	1	1	1	1	1	1	1	1	0	1	1	1	1	1	1	2021-02-04	2021-07-02	2021-07-02	49.328	449	449;330	1	9	0	2.0404	By matching
P01859;P01861;P01860	P01859	3;1;1	3;1;1	2;0;0	Ig gamma-2 chain C region	IGHG2		3	3	3	2	3	3	3	3	3	3	3	3	2	3	3	3	3	3	3	3	3	2	2	2	2	2	2	2	2	2	1	2021-01-06	2021-01-06	4	35.9	326	326;327;377	1	84	0	65.821	By MS/MS
P0DOX2;P01877;P01876	P0DOX2;P01877;P01876	1;1;1	1;1;1	1;1;1	Ig alpha-2 chain C region;Ig alpha-1 chain C region	IGHA2;IGHA1	;;	3	1	1	1	0	0	0	0	0	1	1	0	0	0	0	0	0	0	1	1	0	0	0	0	0	0	0	1	1	0	0	2021-02-02	2021-02-02	2021-02-02	48.934	455	455;340;353	1	2	0.0033898	1.1411
P02545	P02545	21	21	21	Prelamin-A/C;Lamin-A/C	LMNA		1	21	21	21	16	4	13	13	19	11	16	5	9	16	4	13	13	19	11	16	5	9	16	4	13	13	19	11	16	5	9	39.6	39.6	39.6	74.139	664	664	1	108	0	45.199	By MS/MS
P02656	P02656	2	2	2	Apolipoprotein C-III	APOC3		1	2	2	2	2	2	2	2	2	2	2	2	2	2	2	2	2	2	2	2	2	2	2	2	2	2	2	2	2	2	2	2021-02-19	2021-02-19	2021-02-19	10.852	99	99	1	28	0	14.768	By MS/MS
P02788	P02788	1	1	1	Lactotransferrin;Lactoferricin-H;Kaliocin-1;Lactoferroxin-A;Lactoferroxin-B;Lactoferroxin-C	LTF		1	1	1	1	1	1	0	0	0	1	0	0	0	1	1	0	0	0	1	0	0	0	1	1	0	0	0	1	0	0	0	2021-03-01	2021-03-01	2021-03-01	78.181	710	710	1	3	0.0053937	0.98052	By MS/MS
P02810	P02810	1	1	1	Salivary acidic proline-rich phosphoprotein 1/2;Salivary acidic proline-rich phosphoprotein 1/2;Salivary acidic proline-rich phosphoprotein 3/4;Peptide P-C	PRH1		1	1	1	1	0	0	0	0	0	1	1	0	1	0	0	0	0	0	1	1	0	1	0	0	0	0	0	1	1	0	1	9	9	9	17.016	166	166	1	3	0	3507-02-01
P04040	P04040	6	6	6	Catalase	CAT		1	6	6	6	4	5	3	5	5	5	5	4	3	4	5	3	5	5	5	5	4	3	4	5	3	5	5	5	5	4	3	2021-06-14	2021-06-14	2021-06-14	59.755	527	527	1	40	0	34.705	By MS/MS
P04075	P04075	9	9	9	Fructose-bisphosphate aldolase A	ALDOA		1	9	9	9	0	0	1	3	9	0	4	2	3	0	0	1	3	9	0	4	2	3	0	0	1	3	9	0	4	2	3	2021-05-27	2021-05-27	2021-05-27	39.42	364	364	1	24	0	78.061
P04080	P04080	3	3	3	Cystatin-B	CSTB		1	3	3	3	0	0	0	2	3	3	2	2	2	0	0	0	2	3	3	2	2	2	0	0	0	2	3	3	2	2	2	45.9	45.9	45.9	11.139	98	98	1	15	0	8248-03-01
P04083	P04083	7	7	7	Annexin A1	ANXA1		1	7	7	7	5	1	0	7	7	5	7	5	6	5	1	0	7	7	5	7	5	6	5	1	0	7	7	5	7	5	6	2021-06-26	2021-06-26	2021-06-26	38.714	346	346	1	48	0	10.883	By matching
P04259	P04259	40	3	1	Keratin, type II cytoskeletal 6B	KRT6B		1	40	3	1	28	31	26	37	34	32	37	31	34	1	1	1	3	2	1	3	3	2	0	0	0	1	1	1	1	1	1	52.3	2021-04-06	2021-06-01	60.066	564	564	1	17	0	13.518	By matching
P04264;CON__P04264;CON__H-INV:HIT000016045	P04264;CON__P04264	63;60;3	63;60;3	46;43;0	Keratin, type II cytoskeletal 1	KRT1	;	3	63	63	46	51	52	53	56	57	55	59	57	57	51	52	53	56	57	55	59	57	57	36	37	38	40	42	40	43	42	40	70.8	70.8	63.8	66.038	644	644;644;99	1	1212	0	323.31	By MS/MS
P04406	P04406	9	9	9	Glyceraldehyde-3-phosphate dehydrogenase	GAPDH		1	9	9	9	5	4	6	5	8	5	8	4	7	5	4	6	5	8	5	8	4	7	5	4	6	5	8	5	8	4	7	40.9	40.9	40.9	36.053	335	335	1	59	0	57.593	By matching
P04792	P04792	7	7	7	Heat shock protein beta-1	HSPB1		1	7	7	7	3	4	5	7	7	5	7	5	5	3	4	5	7	7	5	7	5	5	3	4	5	7	7	5	7	5	5	32.7	32.7	32.7	22.782	205	205	1	52	0	18.255	By matching
P04843	P04843	10	10	10	Dolichyl-diphosphooligosaccharide--protein glycosyltransferase subunit 1	RPN1		1	10	10	10	10	1	10	8	6	8	8	0	4	10	1	10	8	6	8	8	0	4	10	1	10	8	6	8	8	0	4	2021-02-22	2021-02-22	2021-02-22	68.569	607	607	1	55	0	20.356	By MS/MS
P04844	P04844	4	4	4	Dolichyl-diphosphooligosaccharide--protein glycosyltransferase subunit 2	RPN2		1	4	4	4	2	0	4	2	3	3	3	0	1	2	0	4	2	3	3	3	0	1	2	0	4	2	3	3	3	0	1	2021-05-10	2021-05-10	2021-05-10	69.283	631	631	1	18	0	11.786	By MS/MS
P05089	P05089	5	5	5	Arginase-1	ARG1		1	5	5	5	4	4	4	5	3	5	5	3	5	4	4	4	5	3	5	5	3	5	4	4	4	5	3	5	5	3	5	2021-05-20	2021-05-20	2021-05-20	34.735	322	322	1	39	0	13.206	By matching
P05109	P05109	2	2	2	Protein S100-A8;Protein S100-A8, N-terminally processed	S100A8		1	2	2	2	0	1	1	2	2	1	1	1	0	0	1	1	2	2	1	1	1	0	0	1	1	2	2	1	1	1	0	2021-04-19	2021-04-19	2021-04-19	10.834	93	93	1	9	0	2.0217
P05141;P12235;Q9H0C2	P05141;P12235	8;4;3	8;4;3	4;0;0	ADP/ATP translocase 2;ADP/ATP translocase 2, N-terminally processed;ADP/ATP translocase 1	SLC25A5;SLC25A4	;	3	8	8	4	7	6	7	6	6	6	7	5	5	7	6	7	6	6	6	7	5	5	3	2	3	3	3	2	3	2	3	2021-08-23	2021-08-23	2021-01-11	32.852	298	298;298;315	1	60	0	29.59	By MS/MS
P05198	P05198	1	1	1	Eukaryotic translation initiation factor 2 subunit 1	EIF2S1		1	1	1	1	1	0	1	1	1	1	1	0	1	1	0	1	1	1	1	1	0	1	1	0	1	1	1	1	1	0	1	2021-08-03	2021-08-03	2021-08-03	36.112	315	315	1	7	0	5397-02-01	By matching
P05204;Q15651	P05204;Q15651	1;1	1;1	1;1	Non-histone chromosomal protein HMG-17;High mobility group nucleosome-binding domain-containing protein 3	HMGN2;HMGN3	;	2	1	1	1	1	1	1	1	1	1	1	1	1	1	1	1	1	1	1	1	1	1	1	1	1	1	1	1	1	1	1	2021-04-14	2021-04-14	2021-04-14	3926-09-01	90	90;99	1	18	0	8401-02-01	By matching
P05387;P05386	P05387	10;1	10;1	10;1	60S acidic ribosomal protein P2	RPLP2		2	10	10	10	8	6	9	8	6	8	8	3	9	8	6	9	8	6	8	8	3	9	8	6	9	8	6	8	8	3	9	95.7	95.7	95.7	11.665	115	115;114	1	113	0	236.54	By MS/MS
P05388;Q8NHW5	P05388;Q8NHW5	13;7	13;7	13;7	60S acidic ribosomal protein P0;60S acidic ribosomal protein P0-like	RPLP0;RPLP0P6	;	2	13	13	13	13	7	12	11	7	13	13	2	10	13	7	12	11	7	13	13	2	10	13	7	12	11	7	13	13	2	10	39.1	39.1	39.1	34.273	317	317;317	1	136	0	133.35	By MS/MS
P05455	P05455	1	1	1	Lupus La protein	SSB		1	1	1	1	1	0	1	1	0	1	1	0	0	1	0	1	1	0	1	1	0	0	1	0	1	1	0	1	1	0	0	2021-07-02	2021-07-02	2021-07-02	46.836	408	408	1	5	0	5267-03-01	By matching
P05783;CON__P05784;CON__H-INV:HIT000015463	P05783	10;3;2	9;2;2	9;2;2	Keratin, type I cytoskeletal 18	KRT18		3	10	9	9	9	6	7	10	6	9	7	2	5	8	5	6	9	5	8	6	1	5	8	5	6	9	5	8	6	1	5	2021-05-29	2021-09-27	2021-09-27	48.057	430	430;423;295	1	56	0	28.792	By MS/MS
P06396;CON__Q3SX14	P06396;CON__Q3SX14	9;5	9;5	9;5	Gelsolin	GSN	;	2	9	9	9	0	0	1	1	8	4	3	0	2	0	0	1	1	8	4	3	0	2	0	0	1	1	8	4	3	0	2	2021-08-14	2021-08-14	2021-08-14	85.696	782	782;781	1	19	0	38.017
P06576	P06576	10	10	10	ATP synthase subunit beta, mitochondrial	ATP5B		1	10	10	10	8	1	7	7	10	6	5	1	4	8	1	7	7	10	6	5	1	4	8	1	7	7	10	6	5	1	4	33.1	33.1	33.1	56.559	529	529	1	50	0	43.253	By MS/MS
P06702	P06702	3	3	3	Protein S100-A9	S100A9		1	3	3	3	1	1	2	3	3	3	2	2	2	1	1	2	3	3	3	2	2	2	1	1	2	3	3	3	2	2	2	37.7	37.7	37.7	13.242	114	114	1	19	0	2959-08-01	By matching
P06733;P13929;P09104	P06733	10;1;1	10;1;1	10;1;1	Alpha-enolase	ENO1		3	10	10	10	1	0	2	5	10	3	6	2	5	1	0	2	5	10	3	6	2	5	1	0	2	5	10	3	6	2	5	2021-03-31	2021-03-31	2021-03-31	47.168	434	434;434;434	1	37	0	23.869	By matching
P06744	P06744	1	1	1	Glucose-6-phosphate isomerase	GPI		1	1	1	1	0	0	0	0	1	0	0	0	0	0	0	0	0	1	0	0	0	0	0	0	0	0	1	0	0	0	0	3	3	3	63.146	558	558	1	1	0	7015-01-01
P06748	P06748	10	10	10	Nucleophosmin	NPM1		1	10	10	10	9	4	9	9	4	9	9	1	9	9	4	9	9	4	9	9	1	9	9	4	9	9	4	9	9	1	9	39.5	39.5	39.5	32.575	294	294	1	121	0	146.1	By MS/MS
P06753	P06753	8	8	4	Tropomyosin alpha-3 chain	TPM3		1	8	8	4	5	3	2	7	8	5	8	3	3	5	3	2	7	8	5	8	3	3	3	1	1	3	4	2	4	1	1	2021-05-17	2021-05-17	2021-08-09	32.95	285	285	1	46	0	16.161	By matching
P07237	P07237	7	7	7	Protein disulfide-isomerase	P4HB		1	7	7	7	0	0	0	1	7	1	0	1	0	0	0	0	1	7	1	0	1	0	0	0	0	1	7	1	0	1	0	2021-02-25	2021-02-25	2021-02-25	57.116	508	508	1	11	0	70.651
P07305	P07305	4	4	4	Histone H1.0;Histone H1.0, N-terminally processed	H1F0		1	4	4	4	3	1	4	4	2	4	2	2	2	3	1	4	4	2	4	2	2	2	3	1	4	4	2	4	2	2	2	18	18	18	20.863	194	194	1	28	0	9669-08-01	By MS/MS
P07339	P07339	5	5	5	Cathepsin D;Cathepsin D light chain;Cathepsin D heavy chain	CTSD		1	5	5	5	1	1	0	3	5	2	4	2	3	1	1	0	3	5	2	4	2	3	1	1	0	3	5	2	4	2	3	2021-07-16	2021-07-16	2021-07-16	44.552	412	412	1	25	0	7596-05-01	By matching
P07355;A6NMY6	P07355;A6NMY6	19;14	19;14	19;14	Annexin A2;Putative annexin A2-like protein	ANXA2;ANXA2P2	;	2	19	19	19	9	10	9	14	18	14	17	12	10	9	10	9	14	18	14	17	12	10	9	10	9	14	18	14	17	12	10	46.6	46.6	46.6	38.604	339	339;339	1	124	0	61.125	By MS/MS
P07384	P07384	1	1	1	Calpain-1 catalytic subunit	CAPN1		1	1	1	1	0	1	0	1	0	1	1	1	1	0	1	0	1	0	1	1	1	1	0	1	0	1	0	1	1	1	1	2021-05-02	2021-05-02	2021-05-02	81.889	714	714	1	6	0.0064516	0.96888
P07437;Q9BVA1;Q13885;Q13509;Q3ZCM7;A6NNZ2;CON__ENSEMBL:ENSBTAP00000025008;Q9H4B7	P07437;Q9BVA1;Q13885;Q13509	14;10;10;8;4;4;3;3	14;10;10;8;4;4;3;3	3;1;1;1;0;0;0;0	Tubulin beta chain;Tubulin beta-2B chain;Tubulin beta-2A chain;Tubulin beta-3 chain	TUBB;TUBB2B;TUBB2A;TUBB3	;;;	8	14	14	3	9	10	10	11	13	12	13	12	12	9	10	10	11	13	12	13	12	12	3	2	2	3	3	3	3	3	3	34	34	2021-05-09	49.67	444	444;445;445;450;444;444;536;451	1	109	0	40.648	By MS/MS
P07476	P07476	6	6	6	Involucrin	IVL		1	6	6	6	1	0	0	5	6	2	3	4	0	1	0	0	5	6	2	3	4	0	1	0	0	5	6	2	3	4	0	2021-06-12	2021-06-12	2021-06-12	68.478	585	585	1	21	0	20.044	By matching
P07737	P07737	4	4	4	Profilin-1	PFN1		1	4	4	4	0	1	0	1	4	1	1	0	2	0	1	0	1	4	1	1	0	2	0	1	0	1	4	1	1	0	2	32.9	32.9	32.9	15.054	140	140	1	10	0	8.1036
P07814	P07814	3	3	3	Bifunctional glutamate/proline--tRNA ligase;Glutamate--tRNA ligase;Proline--tRNA ligase	EPRS		1	3	3	3	3	0	3	3	1	3	3	0	2	3	0	3	3	1	3	3	0	2	3	0	3	3	1	3	3	0	2	2021-04-02	2021-04-02	2021-04-02	170.59	1512	1512	1	18	0	2.0113	By MS/MS
P07900;Q14568;Q58FF8;Q58FG0	P07900	8;2;2;1	8;2;2;1	5;0;0;1	Heat shock protein HSP 90-alpha	HSP90AA1		4	8	8	5	2	2	4	1	8	3	4	0	4	2	2	4	1	8	3	4	0	4	1	0	2	0	5	1	2	0	2	2021-02-11	2021-02-11	2021-04-06	84.659	732	732;343;381;334	1	28	0	17.23	By matching
P07910;P0DMR1;O60812;B7ZW38;B2RXH8	P07910	7;1;1;1;1	7;1;1;1;1	7;1;1;1;1	Heterogeneous nuclear ribonucleoproteins C1/C2	HNRNPC		5	7	7	7	7	1	7	6	4	5	6	0	6	7	1	7	6	4	5	6	0	6	7	1	7	6	4	5	6	0	6	2021-02-24	2021-02-24	2021-02-24	33.67	306	306;293;293;293;293	1	66	0	31.403	By MS/MS
P07951;CON__Q3SX28;P09493	P07951;CON__Q3SX28;P09493	6;5;4	1;0;0	1;0;0	Tropomyosin beta chain;Tropomyosin alpha-1 chain	TPM2;TPM1	;;	3	6	1	1	3	3	2	5	6	4	5	3	4	0	1	0	0	1	1	0	1	1	0	1	0	0	1	1	0	1	1	2021-08-15	2021-02-04	2021-02-04	32.85	284	284;284;284	1	5	0.0074946	0.94837	By matching
P08238;Q58FF7	P08238	6;1	3;1	2;1	Heat shock protein HSP 90-beta	HSP90AB1		2	6	3	2	2	3	3	3	6	3	3	0	3	1	1	1	2	3	1	1	0	1	1	1	1	2	2	1	1	0	1	2021-08-09	5	2021-03-03	83.263	724	724;597	1	12	0	2021-08-05	By matching
P08621	P08621	9	9	9	U1 small nuclear ribonucleoprotein 70 kDa	SNRNP70		1	9	9	9	9	0	8	9	1	6	9	0	8	9	0	8	9	1	6	9	0	8	9	0	8	9	1	6	9	0	8	2021-09-25	2021-09-25	2021-09-25	51.556	437	437	1	63	0	15.995	By MS/MS
P08651	P08651	2	2	2	Nuclear factor 1 C-type	NFIC		1	2	2	2	2	0	2	1	0	1	2	0	2	2	0	2	1	0	1	2	0	2	2	0	2	1	0	1	2	0	2	2021-01-09	2021-01-09	2021-01-09	55.674	508	508	1	10	0	6123-03-01	By matching
P08670;P41219	P08670	13;1	12;1	12;1	Vimentin	VIM		2	13	12	12	3	2	3	3	13	4	3	1	5	2	1	3	2	12	3	2	0	4	2	1	3	2	12	3	2	0	4	38.8	37.3	37.3	53.651	466	466;470	1	29	0	17.757	By MS/MS
P08708	P08708	6	6	6	40S ribosomal protein S17	RPS17		1	6	6	6	5	0	6	5	0	3	6	0	3	5	0	6	5	0	3	6	0	3	5	0	6	5	0	3	6	0	3	43.7	43.7	43.7	15.55	135	135	1	35	0	42.128	By MS/MS
P08758	P08758	2	2	2	Annexin A5	ANXA5		1	2	2	2	0	0	0	0	2	0	0	0	0	0	0	0	0	2	0	0	0	0	0	0	0	0	2	0	0	0	0	2021-08-08	2021-08-08	2021-08-08	35.936	320	320	1	2	0	4463-04-01
P08865	P08865	5	5	5	40S ribosomal protein SA	RPSA		1	5	5	5	5	1	5	4	2	5	4	0	3	5	1	5	4	2	5	4	0	3	5	1	5	4	2	5	4	0	3	2021-05-31	2021-05-31	2021-05-31	32.854	295	295	1	36	0	43.903	By MS/MS
P09012;P08579	P09012	5;1	5;1	5;1	U1 small nuclear ribonucleoprotein A	SNRPA		2	5	5	5	4	2	2	3	2	4	2	2	3	4	2	2	3	2	4	2	2	3	4	2	2	3	2	4	2	2	3	2021-04-23	2021-04-23	2021-04-23	31.279	282	282;225	1	24	0	5716-09-01	By matching
P09211	P09211	6	6	6	Glutathione S-transferase P	GSTP1		1	6	6	6	0	0	2	3	6	2	5	1	3	0	0	2	3	6	2	5	1	3	0	0	2	3	6	2	5	1	3	52.4	52.4	52.4	23.356	210	210	1	24	0	19.944
P09525	P09525	3	3	3	Annexin A4	ANXA4		1	3	3	3	1	0	1	0	3	0	0	0	0	1	0	1	0	3	0	0	0	0	1	0	1	0	3	0	0	0	0	2021-05-13	2021-05-13	2021-05-13	35.882	319	319	1	5	0	8893-03-01	By matching
P09601	P09601	2	2	2	Heme oxygenase 1	HMOX1		1	2	2	2	0	0	0	0	2	0	0	0	0	0	0	0	0	2	0	0	0	0	0	0	0	0	2	0	0	0	0	2021-03-08	2021-03-08	2021-03-08	32.818	288	288	1	2	0	2.747
P09651;Q32P51	P09651	10;4	10;4	10;4	Heterogeneous nuclear ribonucleoprotein A1;Heterogeneous nuclear ribonucleoprotein A1, N-terminally processed	HNRNPA1		2	10	10	10	9	5	9	8	6	7	8	4	5	9	5	9	8	6	7	8	4	5	9	5	9	8	6	7	8	4	5	33.1	33.1	33.1	38.746	372	372;320	1	77	0	83.94	By MS/MS
P09661	P09661	2	2	2	U2 small nuclear ribonucleoprotein A	SNRPA1		1	2	2	2	2	0	2	2	0	2	2	0	1	2	0	2	2	0	2	2	0	1	2	0	2	2	0	2	2	0	1	2021-08-09	2021-08-09	2021-08-09	28.415	255	255	1	11	0	7546-04-01	By MS/MS
P09874	P09874	3	3	3	Poly [ADP-ribose] polymerase 1	PARP1		1	3	3	3	2	1	3	3	3	3	1	2	1	2	1	3	3	3	3	1	2	1	2	1	3	3	3	3	1	2	1	4	4	4	113.08	1014	1014	1	19	0	2236-02-01	By MS/MS
P09972	P09972	2	2	2	Fructose-bisphosphate aldolase C	ALDOC		1	2	2	2	2	0	0	2	2	1	2	2	0	2	0	0	2	2	1	2	2	0	2	0	0	2	2	1	2	2	0	2021-01-07	2021-01-07	2021-01-07	39.455	364	364	1	12	0	3.1182	By matching
P0C0L4;P0C0L5	P0C0L4;P0C0L5	3;2	2;2	2;2	Complement C4-A;Complement C4 beta chain;Complement C4-A alpha chain;C4a anaphylatoxin;C4b-A;C4d-A;Complement C4 gamma chain;Complement C4-B;Complement C4 beta chain;Complement C4-B alpha chain;C4a anaphylatoxin;C4b-B;C4d-B;Complement C4 gamma chain	C4A;C4B	;	2	3	2	2	1	0	2	2	0	3	1	0	1	1	0	1	2	0	2	1	0	1	1	0	1	2	0	2	1	0	1	2021-05-02	2021-08-01	2021-08-01	192.78	1744	1744;1744	1	8	0	7817-01-01	By matching
P62987;P62979;P0CG47;P0CG48	P62987;P62979;P0CG47;P0CG48	2;2;2;2	2;2;2;2	2;2;2;2	Ubiquitin-60S ribosomal protein L40;Ubiquitin;60S ribosomal protein L40;Ubiquitin-40S ribosomal protein S27a;Ubiquitin;40S ribosomal protein S27a;Polyubiquitin-B;Ubiquitin;Polyubiquitin-C;Ubiquitin	UBA52;RPS27A;UBB;UBC	;;;	4	2	2	2	1	1	1	2	2	2	2	1	1	1	1	1	2	2	2	2	1	1	1	1	1	2	2	2	2	1	1	2021-05-19	2021-05-19	2021-05-19	14.728	128	128;156;229;685	1	13	0	1989-10-01	By matching
P0DMV9;P0DMV8	P0DMV9;P0DMV8	9;9	7;7	3;3	Heat shock 70 kDa protein 1B;Heat shock 70 kDa protein 1A	HSPA1B;HSPA1A	;	2	9	7	3	9	4	9	7	8	7	7	5	7	7	3	7	5	6	5	5	3	5	3	0	3	1	2	1	1	0	2	2021-01-18	2021-07-14	2021-01-06	70.051	641	641;641	1	46	0	16.335	By MS/MS
P0DN76;Q01081;Q8WU68	P0DN76;Q01081	5;5;2	5;5;2	5;5;2	Splicing factor U2AF 35 kDa subunit	U2AF1	;	3	5	5	5	4	3	4	4	2	4	5	3	2	4	3	4	4	2	4	5	3	2	4	3	4	4	2	4	5	3	2	2021-01-22	2021-01-22	2021-01-22	27.872	240	240;240;220	1	31	0	19.506	By MS/MS
P0DOX8;P01709;P01706;B9A064	P0DOX8;P01709;P01706	3;2;2;1	3;2;2;1	2;1;1;1	Ig lambda chain V-II region MGC;Ig lambda chain V-II region BOH		;;	4	3	3	2	3	2	3	3	3	3	2	3	3	3	2	3	3	3	3	2	3	3	2	1	2	2	2	2	1	2	2	2021-07-09	2021-07-09	2021-07-09	22.83	216	216;118;119;214	1	25	0	3298-04-01	By matching
P0DP25;P0DP24;P0DP23;P02585	P0DP25;P0DP24;P0DP23	5;5;5;1	5;5;5;1	4;4;4;0			;;	4	5	5	4	4	1	2	4	5	1	4	1	1	4	1	2	4	5	1	4	1	1	3	1	2	4	4	1	3	1	0	41.6	41.6	36.9	16.837	149	149;149;149;160	1	23	0	13.111	By MS/MS
P10412;P16402;Q02539;P22492	P10412;P16402	14;11;5;4	14;11;5;4	3;0;0;0	Histone H1.4;Histone H1.3	HIST1H1E;HIST1H1D	;	4	14	14	3	12	11	13	12	11	11	12	11	14	12	11	13	12	11	11	12	11	14	2	3	3	3	2	3	2	2	3	33.3	33.3	2021-06-09	21.865	219	219;221;215;207	1	176	0	109.3	By MS/MS
P10599	P10599	2	2	2	Thioredoxin	TXN		1	2	2	2	1	0	1	1	2	1	1	2	1	1	0	1	1	2	1	1	2	1	1	0	1	1	2	1	1	2	1	20	20	20	11.737	105	105	1	12	0	2.0788	By matching
P10809	P10809	4	4	4	60 kDa heat shock protein, mitochondrial	HSPD1		1	4	4	4	4	1	3	2	2	3	2	0	3	4	1	3	2	2	3	2	0	3	4	1	3	2	2	3	2	0	3	2021-03-11	2021-03-11	2021-03-11	61.054	573	573	1	20	0	9058-06-01	By MS/MS
P11021	P11021	14	13	13	78 kDa glucose-regulated protein	HSPA5		1	14	13	13	9	3	10	9	11	8	7	2	7	8	3	9	8	11	8	6	2	6	8	3	9	8	11	8	6	2	6	2021-08-29	2021-04-27	2021-04-27	72.332	654	654	1	61	0	30.084	By MS/MS
P11142;P54652	P11142	23;8	23;8	19;4	Heat shock cognate 71 kDa protein	HSPA8		2	23	23	19	22	12	22	20	19	17	19	10	18	22	12	22	20	19	17	19	10	18	18	11	18	17	16	15	15	8	15	40.2	40.2	35.4	70.897	646	646;639	1	195	0	65.075	By MS/MS
P11387;Q969P6	P11387	17;2	17;2	17;2	DNA topoisomerase 1	TOP1		2	17	17	17	16	4	17	14	3	16	15	1	7	16	4	17	14	3	16	15	1	7	16	4	17	14	3	16	15	1	7	2021-04-25	2021-04-25	2021-04-25	90.725	765	765;601	1	119	0	47.291	By MS/MS
P11388	P11388	38	38	30	DNA topoisomerase 2-alpha	TOP2A		1	38	38	30	33	10	35	31	1	33	34	2	24	33	10	35	31	1	33	34	2	24	25	8	28	25	1	26	27	1	19	2021-05-30	2021-05-30	25	174.38	1531	1531	1	241	0	137.93	By MS/MS
P11532	P11532	2	2	2	Dystrophin	DMD		1	2	2	2	1	1	1	1	1	1	2	1	0	1	1	1	1	1	1	2	1	0	1	1	1	1	1	1	2	1	0	0.6	0.6	0.6	426.74	3685	3685	1	9	0	3.0595	By matching
P11940;Q9H361;Q96DU9;Q4VXU2	P11940	18;7;2;2	18;7;2;2	14;7;2;2	Polyadenylate-binding protein 1	PABPC1		4	18	18	14	14	2	16	16	5	14	16	1	12	14	2	16	16	5	14	16	1	12	12	1	13	13	3	11	12	1	9	32.4	32.4	2021-01-24	70.67	636	636;631;382;614	1	119	0	54.209	By MS/MS
P12035;CON__P12035;CON__Q01546	P12035;CON__P12035;CON__Q01546	16;15;10	1;1;0	1;1;0	Keratin, type II cytoskeletal 3	KRT3	;;	3	16	1	1	13	11	11	14	14	15	13	14	13	0	0	0	0	0	1	0	1	0	0	0	0	0	0	1	0	1	0	2021-06-15	2021-09-01	2021-09-01	64.416	628	628;629;638	1	2	0.0035294	3005-01-01	By matching
P12236	P12236	5	1	1	ADP/ATP translocase 3;ADP/ATP translocase 3, N-terminally processed	SLC25A6		1	5	1	1	5	5	5	4	4	5	5	4	3	1	1	1	1	1	1	1	1	1	1	1	1	1	1	1	1	1	1	2021-01-17	2021-04-04	2021-04-04	32.866	298	298	1	9	0	9939-02-01	By MS/MS
P12273	P12273	2	2	2	Prolactin-inducible protein	PIP		1	2	2	2	1	1	1	1	1	2	2	1	2	1	1	1	1	1	2	2	1	2	1	1	1	1	1	2	2	1	2	2021-02-19	2021-02-19	2021-02-19	16.572	146	146	1	12	0	6001-03-01	By matching
P12814	P12814	5	1	1	Alpha-actinin-1	ACTN1		1	5	1	1	1	0	0	1	5	0	1	0	0	0	0	0	0	1	0	0	0	0	0	0	0	0	1	0	0	0	0	2021-02-07	2021-08-01	2021-08-01	103.06	892	892	1	1	0.0074547	0.93598	By matching
P12956	P12956	2	2	2	X-ray repair cross-complementing protein 6	XRCC6		1	2	2	2	2	0	1	2	1	1	1	1	2	2	0	1	2	1	1	1	1	2	2	0	1	2	1	1	1	1	2	2021-04-06	2021-04-06	2021-04-06	69.842	609	609	1	11	0	7539-02-01	By matching
P13498	P13498	1	1	1	Cytochrome b-245 light chain	CYBA		1	1	1	1	1	0	1	0	0	0	0	0	0	1	0	1	0	0	0	0	0	0	1	0	1	0	0	0	0	0	0	2021-01-05	2021-01-05	2021-01-05	21.012	195	195	1	2	0.0084926	0.92613	By MS/MS
P13639	P13639	6	5	5	Elongation factor 2	EEF2		1	6	5	5	3	1	2	3	6	2	3	3	3	2	0	1	2	5	1	2	2	2	2	0	1	2	5	1	2	2	2	2021-09-08	2021-07-07	2021-07-07	95.337	858	858	1	17	0	8.0556	By matching
P13796;P13797	P13796	4;1	4;1	4;1	Plastin-2	LCP1		2	4	4	4	0	0	0	0	4	0	0	0	1	0	0	0	0	4	0	0	0	1	0	0	0	0	4	0	0	0	1	2021-08-10	2021-08-10	2021-08-10	70.288	627	627;630	1	5	0	31.178
Q5VT79;P13928	Q5VT79;P13928	2;2	2;2	2;2	Annexin A8-like protein 2;Annexin A8	ANXA8L2;ANXA8	;	2	2	2	2	0	0	0	0	2	0	0	0	0	0	0	0	0	2	0	0	0	0	0	0	0	0	2	0	0	0	0	2021-03-08	2021-03-08	2021-03-08	36.879	327	327;327	1	2	0	2.0125
P14618	P14618	13	13	13	Pyruvate kinase PKM	PKM		1	13	13	13	2	3	2	3	13	3	6	3	5	2	3	2	3	13	3	6	3	5	2	3	2	3	13	3	6	3	5	29	29	29	57.936	531	531	1	40	0	56.515	By matching
P14625;Q58FF3	P14625	5;2	4;2	4;2	Endoplasmin	HSP90B1		2	5	4	4	0	0	0	1	5	1	1	0	1	0	0	0	1	4	1	1	0	1	0	0	0	1	4	1	1	0	1	2021-06-06	2021-01-05	2021-01-05	92.468	803	803;399	1	8	0	7175-02-01
P63162;P14678	P63162;P14678	3;3	3;3	3;3	Small nuclear ribonucleoprotein-associated protein N;Small nuclear ribonucleoprotein-associated proteins B and B	SNRPN;SNRPB	;	2	3	3	3	3	0	3	1	0	1	2	1	1	3	0	3	1	0	1	2	1	1	3	0	3	1	0	1	2	1	1	2021-08-15	2021-08-15	2021-08-15	24.614	240	240;240	1	16	0	22.749	By MS/MS
P14735	P14735	2	2	2	Insulin-degrading enzyme	IDE		1	2	2	2	0	0	0	0	2	0	1	0	0	0	0	0	0	2	0	1	0	0	0	0	0	0	2	0	1	0	0	2021-06-02	2021-06-02	2021-06-02	117.97	1019	1019	1	3	0	2.0304
P14866	P14866	9	9	9	Heterogeneous nuclear ribonucleoprotein L	HNRNPL		1	9	9	9	9	3	9	9	5	6	7	0	5	9	3	9	9	5	6	7	0	5	9	3	9	9	5	6	7	0	5	2021-06-23	2021-06-23	2021-06-23	64.132	589	589	1	55	0	16.773	By MS/MS
P14923	P14923	19	19	19	Junction plakoglobin	JUP		1	19	19	19	15	17	14	15	17	15	16	15	15	15	17	14	15	17	15	16	15	15	15	17	14	15	17	15	16	15	15	2021-01-29	2021-01-29	2021-01-29	81.744	745	745	1	189	0	172.14	By MS/MS
P15104	P15104	3	3	3	Glutamine synthetase	GLUL		1	3	3	3	0	0	0	0	3	0	0	0	0	0	0	0	0	3	0	0	0	0	0	0	0	0	3	0	0	0	0	2021-08-11	2021-08-11	2021-08-11	42.064	373	373	1	3	0	7258-03-01
P15311	P15311	2	2	2	Ezrin	EZR		1	2	2	2	0	0	0	1	2	1	0	0	0	0	0	0	1	2	1	0	0	0	0	0	0	1	2	1	0	0	0	2021-09-04	2021-09-04	2021-09-04	69.412	586	586	1	4	0	7.039
P15880	P15880	6	6	6	40S ribosomal protein S2	RPS2		1	6	6	6	5	1	5	6	5	6	6	0	5	5	1	5	6	5	6	6	0	5	5	1	5	6	5	6	6	0	5	2021-05-22	2021-05-22	2021-05-22	31.324	293	293	1	45	0	10.862	By MS/MS
P15924	P15924	70	70	70	Desmoplakin	DSP		1	70	70	70	46	42	35	58	64	51	64	45	52	46	42	35	58	64	51	64	45	52	46	42	35	58	64	51	64	45	52	2021-01-28	2021-01-28	2021-01-28	331.77	2871	2871	1	516	0	206.67	By MS/MS
P16401	P16401	3	2	2	Histone H1.5	HIST1H1B		1	3	2	2	1	2	2	2	2	2	2	2	2	1	2	2	2	2	2	2	2	1	1	2	2	2	2	2	2	2	1	2021-05-15	2021-02-10	2021-02-10	22.58	226	226	1	16	0	5837-03-01	By MS/MS
P16403	P16403	14	3	3	Histone H1.2	HIST1H1C		1	14	3	3	11	9	12	10	11	11	13	10	12	1	1	2	1	2	3	3	1	1	1	1	2	1	2	3	3	1	1	34.3	2021-09-09	2021-09-09	21.364	213	213	1	20	0	17.379	By MS/MS
P16615	P16615	2	2	2	Sarcoplasmic/endoplasmic reticulum calcium ATPase 2	ATP2A2		1	2	2	2	2	0	2	2	2	2	2	0	1	2	0	2	2	2	2	2	0	1	2	0	2	2	2	2	2	0	1	2021-02-02	2021-02-02	2021-02-02	114.76	1042	1042	1	13	0	2475-03-01	By MS/MS
P16930	P16930	1	1	1	Fumarylacetoacetase	FAH		1	1	1	1	1	1	1	1	1	1	1	1	1	1	1	1	1	1	1	1	1	1	1	1	1	1	1	1	1	1	1	2021-09-02	2021-09-02	2021-09-02	46.374	419	419	1	9	0	5908-02-01	By MS/MS
P16989;Q9Y2T7	P16989	6;2	3;0	3;0	Y-box-binding protein 3	YBX3		2	6	3	3	5	0	6	6	0	6	6	1	3	2	0	3	3	0	3	3	0	0	2	0	3	3	0	3	3	0	0	2021-07-27	2021-08-18	2021-08-18	40.089	372	372;364	1	19	0	10.817	By MS/MS
P17066;P48741	P17066;P48741	6;3	1;1	1;1	Heat shock 70 kDa protein 6;Putative heat shock 70 kDa protein 7	HSPA6;HSPA7	;	2	6	1	1	6	3	5	5	6	5	6	5	5	1	1	0	1	1	1	1	1	1	1	1	0	1	1	1	1	1	1	2021-05-11	2021-07-01	2021-07-01	71.027	643	643;367	1	8	0	3954-02-01	By MS/MS
P17096	P17096	1	1	1	High mobility group protein HMG-I/HMG-Y	HMGA1		1	1	1	1	1	1	0	1	1	1	1	1	1	1	1	0	1	1	1	1	1	1	1	1	0	1	1	1	1	1	1	2021-04-23	2021-04-23	2021-04-23	11.676	107	107	1	8	0	19.085	By MS/MS
P17480	P17480	9	9	9	Nucleolar transcription factor 1	UBTF		1	9	9	9	6	1	8	6	1	7	7	0	4	6	1	8	6	1	7	7	0	4	6	1	8	6	1	7	7	0	4	14	14	14	89.405	764	764	1	49	0	24.665	By MS/MS
P17542	P17542	1	1	1	T-cell acute lymphocytic leukemia protein 1	TAL1		1	1	1	1	0	0	1	0	1	1	1	1	1	0	0	1	0	1	1	1	1	1	0	0	1	0	1	1	1	1	1	3	3	3	34.27	331	331	1	6	0.0084836	0.92613
P17844	P17844	19	14	14	Probable ATP-dependent RNA helicase DDX5	DDX5		1	19	14	14	17	8	17	18	9	17	18	9	17	12	6	12	13	7	12	13	7	12	12	6	12	13	7	12	13	7	12	2021-08-28	2021-06-23	2021-06-23	69.147	614	614	1	114	0	43.826	By MS/MS
P17936	P17936	1	1	1	Insulin-like growth factor-binding protein 3	IGFBP3		1	1	1	1	1	1	1	1	1	1	1	1	1	1	1	1	1	1	1	1	1	1	1	1	1	1	1	1	1	1	1	2021-04-03	2021-04-03	2021-04-03	31.674	291	291	1	16	0.0034247	1.1644	By MS/MS
P18074	P18074	1	1	1	TFIIH basal transcription factor complex helicase XPD subunit	ERCC2		1	1	1	1	1	0	1	1	0	0	0	0	0	1	0	1	1	0	0	0	0	0	1	0	1	1	0	0	0	0	0	2021-03-03	2021-03-03	2021-03-03	86.908	760	760	1	3	0.0036058	3868-01-01	By matching
P18077	P18077	8	8	8	60S ribosomal protein L35a	RPL35A		1	8	8	8	8	3	8	7	3	6	8	1	6	8	3	8	7	3	6	8	1	6	8	3	8	7	3	6	8	1	6	40.9	40.9	40.9	12.538	110	110	1	65	0	12.827	By MS/MS
P18124	P18124	13	13	13	60S ribosomal protein L7	RPL7		1	13	13	13	13	4	13	13	5	13	11	2	12	13	4	13	13	5	13	11	2	12	13	4	13	13	5	13	11	2	12	39.1	39.1	39.1	29.225	248	248	1	113	0	99.133	By MS/MS
P18510	P18510	2	2	2	Interleukin-1 receptor antagonist protein	IL1RN		1	2	2	2	0	0	0	0	2	0	1	1	0	0	0	0	0	2	0	1	1	0	0	0	0	0	2	0	1	1	0	2021-08-19	2021-08-19	2021-08-19	20.055	177	177	1	4	0	7275-01-01
P18583	P18583	2	2	2	Protein SON	SON		1	2	2	2	2	0	1	1	0	1	1	0	0	2	0	1	1	0	1	1	0	0	2	0	1	1	0	1	1	0	0	2021-05-01	2021-05-01	2021-05-01	263.83	2426	2426	1	6	0	2.1234	By MS/MS
P18621	P18621	11	11	11	60S ribosomal protein L17	RPL17		1	11	11	11	9	1	10	10	1	8	9	1	10	9	1	10	10	1	8	9	1	10	9	1	10	10	1	8	9	1	10	40.8	40.8	40.8	21.397	184	184	1	84	0	74.729	By MS/MS
P18669;P15259;Q8N0Y7	P18669	5;2;2	5;2;2	5;2;2	Phosphoglycerate mutase 1	PGAM1		3	5	5	5	0	0	1	1	5	0	2	0	1	0	0	1	1	5	0	2	0	1	0	0	1	1	5	0	2	0	1	2021-03-21	2021-03-21	2021-03-21	28.804	254	254;253;254	1	12	0	5003-07-01
P19338	P19338	17	17	17	Nucleolin	NCL		1	17	17	17	14	7	14	13	7	11	13	2	10	14	7	14	13	7	11	13	2	10	14	7	14	13	7	11	13	2	10	2021-09-26	2021-09-26	2021-09-26	76.613	710	710	1	100	0	90.061	By MS/MS
P19388	P19388	1	1	1	DNA-directed RNA polymerases I, II, and III subunit RPABC1	POLR2E		1	1	1	1	1	0	1	1	1	1	1	0	1	1	0	1	1	1	1	1	0	1	1	0	1	1	1	1	1	0	1	2021-08-04	2021-08-04	2021-08-04	24.551	210	210	1	7	0	4.0161	By MS/MS
P19474	P19474	17	17	17	E3 ubiquitin-protein ligase TRIM21	TRIM21		1	17	17	17	15	14	16	14	14	16	15	13	13	15	14	16	14	14	16	15	13	13	15	14	16	14	14	16	15	13	13	32.4	32.4	32.4	54.169	475	475	1	153	0	59.766	By MS/MS
P19823	P19823	1	1	1	Inter-alpha-trypsin inhibitor heavy chain H2	ITIH2		1	1	1	1	0	0	0	0	0	1	0	0	0	0	0	0	0	0	1	0	0	0	0	0	0	0	0	1	0	0	0	2021-04-01	2021-04-01	2021-04-01	106.46	946	946	1	1	0.0074707	0.94095
P19971	P19971	5	5	5	Thymidine phosphorylase	TYMP		1	5	5	5	0	0	0	0	5	0	1	0	0	0	0	0	0	5	0	1	0	0	0	0	0	0	5	0	1	0	0	2021-05-14	2021-05-14	2021-05-14	49.955	482	482	1	6	0	6.0501
Q9NRW1;P20340;Q14964	Q9NRW1;P20340;Q14964	1;1;1	1;1;1	1;1;1	Ras-related protein Rab-6B;Ras-related protein Rab-6A;Ras-related protein Rab-39A	RAB6B;RAB6A;RAB39A	;;	3	1	1	1	1	0	1	1	1	1	1	1	0	1	0	1	1	1	1	1	1	0	1	0	1	1	1	1	1	1	0	2021-03-05	2021-03-05	2021-03-05	23.461	208	208;208;217	1	7	0.0024361	4412-01-01	By matching
P20810	P20810	1	1	1	Calpastatin	CAST		1	1	1	1	0	0	0	0	1	0	0	0	0	0	0	0	0	1	0	0	0	0	0	0	0	0	1	0	0	0	0	2021-05-02	2021-05-02	2021-05-02	76.572	708	708	1	1	0.0035587	3545-01-01
P20908	P20908	3	3	3	Collagen alpha-1(V) chain	COL5A1		1	3	3	3	3	0	1	3	0	2	3	0	0	3	0	1	3	0	2	3	0	0	3	0	1	3	0	2	3	0	0	3	3	3	183.56	1838	1838	1	12	0	4.1382	By matching
P21333;Q14315	P21333	8;1	8;1	7;0	Filamin-A	FLNA		2	8	8	7	1	1	0	2	8	1	2	0	1	1	1	0	2	8	1	2	0	1	1	1	0	2	7	1	2	0	1	2021-04-05	2021-04-05	5	280.74	2647	2647;2725	1	16	0	4041-07-01	By matching
P22087	P22087	12	12	12	rRNA 2-O-methyltransferase fibrillarin	FBL		1	12	12	12	10	2	12	10	1	10	11	0	9	10	2	12	10	1	10	11	0	9	10	2	12	10	1	10	11	0	9	49.2	49.2	49.2	33.784	321	321	1	70	0	64.4	By MS/MS
P22626	P22626	13	13	13	Heterogeneous nuclear ribonucleoproteins A2/B1	HNRNPA2B1		1	13	13	13	11	2	10	9	3	6	10	1	6	11	2	10	9	3	6	10	1	6	11	2	10	9	3	6	10	1	6	42.2	42.2	42.2	37.429	353	353	1	66	0	33.349	By MS/MS
P22735	P22735	6	6	6	Protein-glutamine gamma-glutamyltransferase K	TGM1		1	6	6	6	2	4	2	4	5	5	5	5	3	2	4	2	4	5	5	5	5	3	2	4	2	4	5	5	5	5	3	2021-05-07	2021-05-07	2021-05-07	89.786	817	817	1	35	0	15.362	By matching
P23246	P23246	19	18	18	Splicing factor, proline- and glutamine-rich	SFPQ		1	19	18	18	14	11	17	18	13	15	17	9	18	13	10	16	17	12	14	16	8	17	13	10	16	17	12	14	16	8	17	35.6	34.5	34.5	76.149	707	707	1	165	0	116.1	By MS/MS
Q9NRH3;P23258	Q9NRH3;P23258	2;2	2;2	2;2	Tubulin gamma-2 chain;Tubulin gamma-1 chain	TUBG2;TUBG1	;	2	2	2	2	2	1	1	2	1	1	2	1	0	2	1	1	2	1	1	2	1	0	2	1	1	2	1	1	2	1	0	2021-03-05	2021-03-05	2021-03-05	51.091	451	451;451	1	11	0	9188-01-01	By matching
P23284	P23284	1	1	1	Peptidyl-prolyl cis-trans isomerase B	PPIB		1	1	1	1	0	0	0	0	1	0	0	0	0	0	0	0	0	1	0	0	0	0	0	0	0	0	1	0	0	0	0	6	6	6	23.742	216	216	1	1	0.003413	1.1531
P23396	P23396	14	14	14	40S ribosomal protein S3	RPS3		1	14	14	14	14	6	14	12	7	11	11	2	10	14	6	14	12	7	11	11	2	10	14	6	14	12	7	11	11	2	10	53.1	53.1	53.1	26.688	243	243	1	100	0	38.194	By MS/MS
P23526	P23526	1	1	1	Adenosylhomocysteinase	AHCY		1	1	1	1	0	0	0	1	1	0	1	0	0	0	0	0	1	1	0	1	0	0	0	0	0	1	1	0	1	0	0	3	3	3	47.716	432	432	1	3	0.0044395	1.0829
P23528	P23528	1	1	1	Cofilin-1	CFL1		1	1	1	1	0	0	0	1	1	0	1	0	0	0	0	0	1	1	0	1	0	0	0	0	0	1	1	0	1	0	0	2021-09-16	2021-09-16	2021-09-16	18.502	166	166	1	4	0	35.75
P24534	P24534	1	1	1	Elongation factor 1-beta	EEF1B2		1	1	1	1	0	0	0	1	1	0	0	0	1	0	0	0	1	1	0	0	0	1	0	0	0	1	1	0	0	0	1	2021-08-05	2021-08-05	2021-08-05	24.763	225	225	1	3	0	5277-01-01
P25311	P25311	3	3	3	Zinc-alpha-2-glycoprotein	AZGP1		1	3	3	3	3	2	1	2	3	1	3	3	2	3	2	1	2	3	1	3	3	2	3	2	1	2	3	1	3	3	2	2021-08-17	2021-08-17	2021-08-17	34.258	298	298	1	20	0	6247-07-01	By MS/MS
P25398	P25398	2	2	2	40S ribosomal protein S12	RPS12		1	2	2	2	2	1	2	2	2	2	1	0	2	2	1	2	2	2	2	1	0	2	2	1	2	2	2	2	1	0	2	2021-02-24	2021-02-24	2021-02-24	14.515	132	132	1	30	0	132.29	By MS/MS
P25705	P25705	7	7	7	ATP synthase subunit alpha, mitochondrial	ATP5A1		1	7	7	7	5	2	6	6	7	6	6	2	4	5	2	6	6	7	6	6	2	4	5	2	6	6	7	6	6	2	4	2021-01-18	2021-01-18	2021-01-18	59.75	553	553	1	44	0	17.534	By matching
P25787	P25787	1	1	1	Proteasome subunit alpha type-2	PSMA2		1	1	1	1	0	0	0	0	0	0	1	0	1	0	0	0	0	0	0	1	0	1	0	0	0	0	0	0	1	0	1	2021-03-04	2021-03-04	2021-03-04	25.898	234	234	1	2	0.0064378	0.96239
P25788	P25788	1	1	1	Proteasome subunit alpha type-3	PSMA3		1	1	1	1	1	0	0	1	1	1	1	1	1	1	0	0	1	1	1	1	1	1	1	0	0	1	1	1	1	1	1	2021-07-04	2021-07-04	2021-07-04	28.433	255	255	1	7	0	9326-03-01	By matching
P25815	P25815	1	1	1	Protein S100-P	S100P		1	1	1	1	0	0	0	0	1	0	0	0	0	0	0	0	0	1	0	0	0	0	0	0	0	0	1	0	0	0	0	2021-07-13	2021-07-13	2021-07-13	2021-04-10	95	95	1	1	0	2956-05-01
P26038	P26038	2	2	2	Moesin	MSN		1	2	2	2	0	0	0	0	2	0	1	0	0	0	0	0	0	2	0	1	0	0	0	0	0	0	2	0	1	0	0	2021-03-04	2021-03-04	2021-03-04	67.819	577	577	1	3	0	7855-01-01
P26368	P26368	7	7	7	Splicing factor U2AF 65 kDa subunit	U2AF2		1	7	7	7	5	2	7	6	2	6	6	2	4	5	2	7	6	2	6	6	2	4	5	2	7	6	2	6	6	2	4	31.4	31.4	31.4	53.5	475	475	1	44	0	25.479	By MS/MS
P26373	P26373	14	14	14	60S ribosomal protein L13	RPL13		1	14	14	14	12	5	13	12	5	13	12	2	13	12	5	13	12	5	13	12	2	13	12	5	13	12	5	13	12	2	13	52.1	52.1	52.1	24.261	211	211	1	112	0	323.31	By MS/MS
P26599	P26599	5	5	5	Polypyrimidine tract-binding protein 1	PTBP1		1	5	5	5	5	1	2	4	3	3	3	1	2	5	1	2	4	3	3	3	1	2	5	1	2	4	3	3	3	1	2	2021-02-12	2021-02-12	2021-02-12	57.221	531	531	1	24	0	7.1285	By MS/MS
P26641	P26641	2	2	2	Elongation factor 1-gamma	EEF1G		1	2	2	2	2	1	2	2	2	2	1	0	2	2	1	2	2	2	2	1	0	2	2	1	2	2	2	2	1	0	2	2021-09-05	2021-09-05	2021-09-05	50.118	437	437	1	14	0	10.701	By MS/MS
P27348	P27348	2	1	1	14-3-3 protein theta	YWHAQ		1	2	1	1	0	0	1	1	2	0	1	0	0	0	0	0	0	1	0	0	0	0	0	0	0	0	1	0	0	0	0	2021-04-09	2021-07-05	2021-07-05	27.764	245	245	1	1	0	4393-05-01
P27482	P27482	3	2	2	Calmodulin-like protein 3	CALML3		1	3	2	2	1	0	0	0	3	0	1	0	1	0	0	0	0	2	0	0	0	0	0	0	0	0	2	0	0	0	0	2021-02-24	2021-05-19	2021-05-19	16.891	149	149	1	2	0	5244-09-01	By matching
P27635;Q96L21	P27635	12;5	12;5	12;5	60S ribosomal protein L10	RPL10		2	12	12	12	10	3	11	8	2	8	10	1	12	10	3	11	8	2	8	10	1	12	10	3	11	8	2	8	10	1	12	37.4	37.4	37.4	24.604	214	214;214	1	104	0	31.307	By MS/MS
P27694	P27694	2	2	2	Replication protein A 70 kDa DNA-binding subunit;Replication protein A 70 kDa DNA-binding subunit, N-terminally processed	RPA1		1	2	2	2	2	0	0	2	0	0	2	0	0	2	0	0	2	0	0	2	0	0	2	0	0	2	0	0	2	0	0	2021-05-07	2021-05-07	2021-05-07	68.137	616	616	1	6	0.0033632	1.122	By MS/MS
P27797	P27797	2	2	2	Calreticulin	CALR		1	2	2	2	0	0	0	0	2	0	0	0	0	0	0	0	0	2	0	0	0	0	0	0	0	0	2	0	0	0	0	2021-05-06	2021-05-06	2021-05-06	48.141	417	417	1	2	0	2.101
P28066	P28066	1	1	1	Proteasome subunit alpha type-5	PSMA5		1	1	1	1	1	0	1	1	1	1	1	0	1	1	0	1	1	1	1	1	0	1	1	0	1	1	1	1	1	0	1	2021-09-07	2021-09-07	2021-09-07	26.411	241	241	1	7	0	7392-01-01	By matching
P28072	P28072	1	1	1	Proteasome subunit beta type-6	PSMB6		1	1	1	1	0	0	0	0	1	1	1	0	1	0	0	0	0	1	1	1	0	1	0	0	0	0	1	1	1	0	1	2021-06-04	2021-06-04	2021-06-04	25.357	239	239	1	4	0	5763-01-01
P28074	P28074	2	2	2	Proteasome subunit beta type-5	PSMB5		1	2	2	2	1	0	2	2	2	2	2	2	2	1	0	2	2	2	2	2	2	2	1	0	2	2	2	2	2	2	2	2021-04-08	2021-04-08	2021-04-08	28.48	263	263	1	15	0.0054765	1.0397	By matching
P28838	P28838	1	1	1	Cytosol aminopeptidase	LAP3		1	1	1	1	0	0	0	0	1	0	0	0	0	0	0	0	0	1	0	0	0	0	0	0	0	0	1	0	0	0	0	2021-03-02	2021-03-02	2021-03-02	56.166	519	519	1	1	0.0036408	4199-01-01
P29373	P29373	2	2	2	Cellular retinoic acid-binding protein 2	CRABP2		1	2	2	2	0	0	0	0	2	0	0	0	0	0	0	0	0	2	0	0	0	0	0	0	0	0	2	0	0	0	0	2021-04-17	2021-04-17	2021-04-17	15.693	138	138	1	2	0.0033557	1.1207
P29401	P29401	1	1	1	Transketolase	TKT		1	1	1	1	0	0	0	0	1	0	0	0	0	0	0	0	0	1	0	0	0	0	0	0	0	0	1	0	0	0	0	3	3	3	67.877	623	623	1	1	0.0033482	1.1079
P29508	P29508	16	16	7	Serpin B3	SERPINB3		1	16	16	7	1	4	1	10	16	6	6	5	7	1	4	1	10	16	6	6	5	7	1	3	1	4	7	3	2	4	4	45.1	45.1	2021-03-22	44.564	390	390	1	59	0	26.692	By matching
P29692	P29692	3	3	3	Elongation factor 1-delta	EEF1D		1	3	3	3	3	0	3	3	3	2	3	0	2	3	0	3	3	3	2	3	0	2	3	0	3	3	3	2	3	0	2	2021-04-17	2021-04-17	2021-04-17	31.121	281	281	1	19	0	3043-05-01	By matching
P30041	P30041	1	1	1	Peroxiredoxin-6	PRDX6		1	1	1	1	0	0	0	0	1	0	0	0	0	0	0	0	0	1	0	0	0	0	0	0	0	0	1	0	0	0	0	2021-04-09	2021-04-09	2021-04-09	25.035	224	224	1	1	0	2585-02-01
P30050	P30050	3	3	3	60S ribosomal protein L12	RPL12		1	3	3	3	3	3	3	3	2	3	3	2	3	3	3	3	3	2	3	3	2	3	3	3	3	3	2	3	3	2	3	2021-02-24	2021-02-24	2021-02-24	17.818	165	165	1	42	0	25.418	By MS/MS
P30086	P30086	1	1	1	Phosphatidylethanolamine-binding protein 1;Hippocampal cholinergic neurostimulating peptide	PEBP1		1	1	1	1	0	0	0	0	1	0	0	0	0	0	0	0	0	1	0	0	0	0	0	0	0	0	1	0	0	0	0	2021-05-07	2021-05-07	2021-05-07	21.057	187	187	1	1	0	8727-02-01
P30101	P30101	5	5	5	Protein disulfide-isomerase A3	PDIA3		1	5	5	5	0	0	1	0	5	0	0	0	0	0	0	1	0	5	0	0	0	0	0	0	1	0	5	0	0	0	0	2021-08-17	2021-08-17	2021-08-17	56.782	505	505	1	6	0	8231-07-01
P31483	P31483	1	1	1	Nucleolysin TIA-1 isoform p40	TIA1		1	1	1	1	1	0	1	1	0	1	1	0	1	1	0	1	1	0	1	1	0	1	1	0	1	1	0	1	1	0	1	2021-01-03	2021-01-03	2021-01-03	42.963	386	386	1	6	0.0034443	1933-01-01	By matching
P31942	P31942	1	1	1	Heterogeneous nuclear ribonucleoprotein H3	HNRNPH3		1	1	1	1	1	0	1	1	0	0	0	0	0	1	0	1	1	0	0	0	0	0	1	0	1	1	0	0	0	0	0	2021-05-03	2021-05-03	2021-05-03	36.926	346	346	1	3	0.003632	4099-01-01	By matching
P31943	P31943	8	6	4	Heterogeneous nuclear ribonucleoprotein H;Heterogeneous nuclear ribonucleoprotein H, N-terminally processed	HNRNPH1		1	8	6	4	8	5	8	5	6	5	5	7	6	6	3	6	3	4	3	3	5	4	4	1	4	1	2	1	2	3	2	2021-06-27	2021-06-21	2021-03-14	49.229	449	449	1	38	0	49.14	By MS/MS
P31944	P31944	13	13	13	Caspase-14;Caspase-14 subunit p17, mature form;Caspase-14 subunit p10, mature form;Caspase-14 subunit p20, intermediate form;Caspase-14 subunit p8, intermediate form	CASP14		1	13	13	13	7	7	4	10	12	8	12	6	7	7	7	4	10	12	8	12	6	7	7	7	4	10	12	8	12	6	7	40.9	40.9	40.9	27.679	242	242	1	98	0	32.619	By MS/MS
P31946	P31946	2	1	1	14-3-3 protein beta/alpha;14-3-3 protein beta/alpha, N-terminally processed	YWHAB		1	2	1	1	0	0	1	2	2	1	2	0	0	0	0	0	1	1	1	1	0	0	0	0	0	1	1	1	1	0	0	2021-03-09	2021-07-05	2021-07-05	28.082	246	246	1	4	0	6698-02-01
P31947	P31947	5	5	5	14-3-3 protein sigma	SFN		1	5	5	5	2	1	1	2	5	1	3	2	2	2	1	1	2	5	1	3	2	2	2	1	1	2	5	1	3	2	2	2021-09-16	2021-09-16	2021-09-16	27.774	248	248	1	26	0	3951-05-01	By matching
P31949	P31949	2	2	2	Protein S100-A11;Protein S100-A11, N-terminally processed	S100A11		1	2	2	2	0	0	0	0	2	0	1	1	0	0	0	0	0	2	0	1	1	0	0	0	0	0	2	0	1	1	0	2021-08-24	2021-08-24	2021-08-24	1974-11-01	105	105	1	4	0	3.121
P32119	P32119	3	2	2	Peroxiredoxin-2	PRDX2		1	3	2	2	1	2	2	1	2	3	3	2	1	1	2	2	1	2	2	2	2	1	1	2	2	1	2	2	2	2	1	2021-07-19	2021-01-14	2021-01-14	21.892	198	198	1	15	0	4219-08-01	By MS/MS
P32969	P32969	8	8	8	60S ribosomal protein L9	RPL9		1	8	8	8	7	4	6	6	5	7	6	1	8	7	4	6	6	5	7	6	1	8	7	4	6	6	5	7	6	1	8	52.6	52.6	52.6	21.863	192	192	1	62	0	73.164	By MS/MS
P33240;Q9H0L4	P33240;Q9H0L4	3;2	3;2	3;2	Cleavage stimulation factor subunit 2;Cleavage stimulation factor subunit 2 tau variant	CSTF2;CSTF2T	;	2	3	3	3	0	0	3	1	0	3	0	0	3	0	0	3	1	0	3	0	0	3	0	0	3	1	0	3	0	0	3	2021-02-09	2021-02-09	2021-02-09	60.959	577	577;616	1	10	0	3908-09-01
P33316	P33316	4	4	4	Deoxyuridine 5-triphosphate nucleotidohydrolase, mitochondrial	DUT		1	4	4	4	4	0	0	4	0	0	3	0	0	4	0	0	4	0	0	3	0	0	4	0	0	4	0	0	3	0	0	2021-02-20	2021-02-20	2021-02-20	26.563	252	252	1	11	0	7275-05-01	By MS/MS
P35030	P35030	1	1	1	Trypsin-3	PRSS3		1	1	1	1	1	1	1	1	1	1	1	1	1	1	1	1	1	1	1	1	1	1	1	1	1	1	1	1	1	1	1	2021-03-04	2021-03-04	2021-03-04	32.528	304	304	1	9	0	3.0106	By matching
P35249	P35249	7	7	7	Replication factor C subunit 4	RFC4		1	7	7	7	5	0	5	5	0	5	5	0	4	5	0	5	5	0	5	5	0	4	5	0	5	5	0	5	5	0	4	2021-06-25	2021-06-25	2021-06-25	39.681	363	363	1	30	0	2021-01-14	By MS/MS
P35250	P35250	3	3	3	Replication factor C subunit 2	RFC2		1	3	3	3	2	0	2	1	0	2	1	0	0	2	0	2	1	0	2	1	0	0	2	0	2	1	0	2	1	0	0	2021-06-13	2021-06-13	2021-06-13	39.157	354	354	1	8	0	2.258	By matching
P35251	P35251	5	5	5	Replication factor C subunit 1	RFC1		1	5	5	5	3	0	4	5	0	3	5	0	4	3	0	4	5	0	3	5	0	4	3	0	4	5	0	3	5	0	4	2021-09-05	2021-09-05	2021-09-05	128.25	1148	1148	1	24	0	10.535	By MS/MS
P35268	P35268	3	3	3	60S ribosomal protein L22	RPL22		1	3	3	3	3	2	2	3	3	2	3	1	2	3	2	2	3	3	2	3	1	2	3	2	2	3	3	2	3	1	2	2021-05-19	2021-05-19	2021-05-19	14.787	128	128	1	21	0	2338-06-01	By MS/MS
P35527;CON__P35527	P35527;CON__P35527	47;46	47;46	47;46	Keratin, type I cytoskeletal 9	KRT9	;	2	47	47	47	39	43	36	44	38	41	45	41	42	39	43	36	44	38	41	45	41	42	39	43	36	44	38	41	45	41	42	68.9	68.9	68.9	62.064	623	623;623	1	1039	0	323.31	By MS/MS
P35579	P35579	83	83	72	Myosin-9	MYH9		1	83	83	72	73	28	46	79	53	44	79	3	45	73	28	46	79	53	44	79	3	45	63	24	39	68	46	37	68	3	38	42.5	42.5	37.9	226.53	1960	1960	1	580	0	323.31	By MS/MS
P35580	P35580	25	16	15	Myosin-10	MYH10		1	25	16	15	22	2	10	21	5	6	23	0	6	14	0	5	12	0	1	14	0	0	14	0	5	11	0	1	13	0	0	2021-09-15	12	2021-05-11	229	1976	1976	1	46	0	64.091	By MS/MS
P35637	P35637	10	10	8	RNA-binding protein FUS	FUS		1	10	10	8	10	5	10	9	6	10	10	5	6	10	5	10	9	6	10	10	5	6	8	4	8	7	4	8	8	3	5	2021-02-20	2021-02-20	2021-02-20	53.425	526	526	1	101	0	153.94	By MS/MS
P35659	P35659	8	8	8	Protein DEK	DEK		1	8	8	8	7	3	8	7	5	7	6	5	5	7	3	8	7	5	7	6	5	5	7	3	8	7	5	7	6	5	5	2021-06-21	2021-06-21	2021-06-21	42.674	375	375	1	70	0	14.944	By MS/MS
P35908	P35908	63	59	1	Keratin, type II cytoskeletal 2 epidermal	KRT2		1	63	59	1	51	53	51	55	55	57	62	57	57	47	49	47	51	51	54	58	53	53	1	1	1	1	1	1	1	1	1	88.9	86.4	2021-07-04	65.432	639	639	1	927	0	323.31	By MS/MS
P36542	P36542	2	2	2	ATP synthase subunit gamma, mitochondrial	ATP5C1		1	2	2	2	1	0	1	1	1	1	2	1	0	1	0	1	1	1	1	2	1	0	1	0	1	1	1	1	2	1	0	2021-04-07	2021-04-07	2021-04-07	32.996	298	298	1	8	0	4526-04-01	By MS/MS
P36578	P36578	20	20	20	60S ribosomal protein L4	RPL4		1	20	20	20	20	6	17	20	8	19	20	1	13	20	6	17	20	8	19	20	1	13	20	6	17	20	8	19	20	1	13	35.4	35.4	35.4	47.697	427	427	1	174	0	119.27	By MS/MS
P36873	P36873	1	1	1	Serine/threonine-protein phosphatase PP1-gamma catalytic subunit	PPP1CC		1	1	1	1	1	0	0	1	0	0	1	0	1	1	0	0	1	0	0	1	0	1	1	0	0	1	0	0	1	0	1	2021-03-04	2021-03-04	2021-03-04	36.983	323	323	1	4	0	3848-04-01	By matching
P37108	P37108	2	2	2	Signal recognition particle 14 kDa protein	SRP14		1	2	2	2	2	1	2	1	1	1	2	1	2	2	1	2	1	1	1	2	1	2	2	1	2	1	1	1	2	1	2	2021-09-30	2021-09-30	2021-09-30	14.57	136	136	1	17	0	10.312	By MS/MS
P37837	P37837	1	1	1	Transaldolase	TALDO1		1	1	1	1	0	0	0	0	1	0	1	0	0	0	0	0	0	1	0	1	0	0	0	0	0	0	1	0	1	0	0	2021-03-03	2021-03-03	2021-03-03	37.54	337	337	1	2	0.0012376	5014-01-01
P38159;Q96E39;O75526;Q8N7X1	P38159;Q96E39	8;4;3;1	8;4;3;1	8;4;3;1	RNA-binding motif protein, X chromosome;RNA-binding motif protein, X chromosome, N-terminally processed;RNA binding motif protein, X-linked-like-1	RBMX;RBMXL1	;	4	8	8	8	8	3	7	6	2	7	6	0	3	8	3	7	6	2	7	6	0	3	8	3	7	6	2	7	6	0	3	2021-02-19	2021-02-19	2021-02-19	42.331	391	391;390;392;1067	1	47	0	29.254	By MS/MS
P38646	P38646	5	5	5	Stress-70 protein, mitochondrial	HSPA9		1	5	5	5	4	2	3	5	3	5	5	1	5	4	2	3	5	3	5	5	1	5	4	2	3	5	3	5	5	1	5	2021-05-08	2021-05-08	2021-05-08	73.68	679	679	1	33	0	10.291	By MS/MS
P38919	P38919	7	7	6	Eukaryotic initiation factor 4A-III;Eukaryotic initiation factor 4A-III, N-terminally processed	EIF4A3		1	7	7	6	7	2	7	5	4	5	6	0	2	7	2	7	5	4	5	6	0	2	6	2	6	5	3	4	5	0	2	2021-02-19	2021-02-19	2021-03-15	46.871	411	411	1	42	0	29.995	By MS/MS
P39019	P39019	7	7	7	40S ribosomal protein S19	RPS19		1	7	7	7	7	3	7	5	5	5	6	0	6	7	3	7	5	5	5	6	0	6	7	3	7	5	5	5	6	0	6	37.2	37.2	37.2	2021-06-16	145	145	1	50	0	12.156	By MS/MS
P39023;Q92901	P39023	17;1	17;1	17;1	60S ribosomal protein L3	RPL3		2	17	17	17	17	8	16	15	6	16	17	0	16	17	8	16	15	6	16	17	0	16	17	8	16	15	6	16	17	0	16	41.2	41.2	41.2	46.108	403	403;407	1	157	0	169.05	By MS/MS
P39656	P39656	2	2	2	Dolichyl-diphosphooligosaccharide--protein glycosyltransferase 48 kDa subunit	DDOST		1	2	2	2	1	0	2	1	1	1	1	0	1	1	0	2	1	1	1	1	0	1	1	0	2	1	1	1	1	0	1	2021-04-04	2021-04-04	2021-04-04	50.8	456	456	1	8	0	4049-02-01	By MS/MS
P40121	P40121	1	1	1	Macrophage-capping protein	CAPG		1	1	1	1	0	0	0	0	1	0	0	0	0	0	0	0	0	1	0	0	0	0	0	0	0	0	1	0	0	0	0	2021-04-03	2021-04-03	2021-04-03	38.498	348	348	1	1	0.0035419	1.325
P40429;Q6NVV1	P40429	11;4	11;4	11;4	60S ribosomal protein L13a	RPL13A		2	11	11	11	8	6	11	9	4	9	7	0	10	8	6	11	9	4	9	7	0	10	8	6	11	9	4	9	7	0	10	40.9	40.9	40.9	23.577	203	203;102	1	80	0	23.313	By MS/MS
P40926	P40926	1	1	1	Malate dehydrogenase, mitochondrial	MDH2		1	1	1	1	0	0	0	0	1	0	1	0	0	0	0	0	0	1	0	1	0	0	0	0	0	0	1	0	1	0	0	2021-05-06	2021-05-06	2021-05-06	35.503	338	338	1	2	0	6468-01-01
P40937	P40937	5	5	5	Replication factor C subunit 5	RFC5		1	5	5	5	3	0	5	5	0	3	2	0	2	3	0	5	5	0	3	2	0	2	3	0	5	5	0	3	2	0	2	2021-06-22	2021-06-22	2021-06-22	38.496	340	340	1	20	0	8967-07-01	By matching
P40938	P40938	4	4	4	Replication factor C subunit 3	RFC3		1	4	4	4	4	0	3	4	0	3	4	0	2	4	0	3	4	0	3	4	0	2	4	0	3	4	0	3	4	0	2	2021-09-12	2021-09-12	2021-09-12	40.556	356	356	1	24	0	1994-11-01	By MS/MS
P40939	P40939	5	5	5	Trifunctional enzyme subunit alpha, mitochondrial;Long-chain enoyl-CoA hydratase;Long chain 3-hydroxyacyl-CoA dehydrogenase	HADHA		1	5	5	5	5	1	5	4	3	3	3	0	3	5	1	5	4	3	3	3	0	3	5	1	5	4	3	3	3	0	3	2021-01-11	2021-01-11	2021-01-11	82.999	763	763	1	29	0	7507-09-01	By matching
P41208;Q12798	P41208;Q12798	2;1	2;1	2;1	Centrin-2;Centrin-1	CETN2;CETN1	;	2	2	2	2	2	0	2	2	0	2	2	0	1	2	0	2	2	0	2	2	0	1	2	0	2	2	0	2	2	0	1	2021-05-14	2021-05-14	2021-05-14	19.738	172	172;172	1	11	0	2.996	By matching
P42025	P42025	2	1	1	Beta-centractin	ACTR1B		1	2	1	1	0	0	2	0	0	2	0	0	1	0	0	1	0	0	1	0	0	0	0	0	1	0	0	1	0	0	0	2021-01-14	2021-01-06	2021-01-06	42.293	376	376	1	2	0	6909-01-01
P42166	P42166	5	5	1	Lamina-associated polypeptide 2, isoform alpha;Thymopoietin;Thymopentin	TMPO		1	5	5	1	5	1	5	4	2	4	4	1	4	5	1	5	4	2	4	4	1	4	1	0	1	1	0	1	1	0	0	2021-02-09	2021-02-09	2021-06-01	75.491	694	694	1	30	0	7.0849	By MS/MS
P42167	P42167	5	1	1	Lamina-associated polypeptide 2, isoforms beta/gamma;Thymopoietin;Thymopentin	TMPO		1	5	1	1	5	2	5	4	3	4	4	1	4	1	1	1	1	1	1	1	0	0	1	1	1	1	1	1	1	0	0	2021-02-15	2021-05-03	2021-05-03	50.67	454	454	1	7	0	4274-02-01	By MS/MS
P42285	P42285	25	25	25	Superkiller viralicidic activity 2-like 2	SKIV2L2		1	25	25	25	9	1	23	9	0	23	8	0	19	9	1	23	9	0	23	8	0	19	9	1	23	9	0	23	8	0	19	2021-09-30	2021-09-30	2021-09-30	117.8	1042	1042	1	116	0	242.53	By MS/MS
P42357	P42357	13	13	13	Histidine ammonia-lyase	HAL		1	13	13	13	4	6	4	10	11	9	11	11	7	4	6	4	10	11	9	11	11	7	4	6	4	10	11	9	11	11	7	2021-07-25	2021-07-25	2021-07-25	72.697	657	657	1	80	0	38.629	By matching
P42677;Q71UM5	P42677	3;1	3;1	3;1	40S ribosomal protein S27	RPS27		2	3	3	3	3	2	3	2	1	3	3	1	2	3	2	3	2	1	3	3	1	2	3	2	3	2	1	3	3	1	2	31	31	31	9.461	84	84;84	1	35	0	5.782	By MS/MS
P42696	P42696	4	4	4	RNA-binding protein 34	RBM34		1	4	4	4	2	0	4	2	0	2	1	0	1	2	0	4	2	0	2	1	0	1	2	0	4	2	0	2	1	0	1	2021-08-09	2021-08-09	2021-08-09	48.564	430	430	1	13	0	2092-09-01	By MS/MS
P42704	P42704	2	2	2	Leucine-rich PPR motif-containing protein, mitochondrial	LRPPRC		1	2	2	2	2	1	2	1	1	0	2	0	1	2	1	2	1	1	0	2	0	1	2	1	2	1	1	0	2	0	1	2021-04-01	2021-04-01	2021-04-01	157.9	1394	1394	1	10	0	2.1517	By MS/MS
P42766	P42766	6	6	6	60S ribosomal protein L35	RPL35		1	6	6	6	6	1	6	6	2	5	6	0	4	6	1	6	6	2	5	6	0	4	6	1	6	6	2	5	6	0	4	2021-01-30	2021-01-30	2021-01-30	14.551	123	123	1	43	0	15.146	By MS/MS
P43243	P43243	15	15	15	Matrin-3	MATR3		1	15	15	15	15	8	13	13	2	11	13	2	10	15	8	13	13	2	11	13	2	10	15	8	13	13	2	11	13	2	10	23	23	23	94.622	847	847	1	105	0	276.07	By MS/MS
P46013	P46013	48	48	48	Antigen KI-67	MKI67		1	48	48	48	30	3	34	47	11	32	48	8	29	30	3	34	47	11	32	48	8	29	30	3	34	47	11	32	48	8	29	2021-09-23	2021-09-23	2021-09-23	358.69	3256	3256	1	257	0	132.03	By MS/MS
P46087	P46087	15	15	15	Probable 28S rRNA (cytosine(4447)-C(5))-methyltransferase	NOP2		1	15	15	15	15	6	13	13	0	15	15	0	13	15	6	13	13	0	15	15	0	13	15	6	13	13	0	15	15	0	13	2021-03-24	2021-03-24	2021-03-24	89.301	812	812	1	103	0	60.164	By MS/MS
P46100	P46100	2	2	2	Transcriptional regulator ATRX	ATRX		1	2	2	2	1	1	1	2	1	1	1	1	1	1	1	1	2	1	1	1	1	1	1	1	1	2	1	1	1	1	1	2021-05-01	2021-05-01	2021-05-01	282.58	2492	2492	1	10	0	9721-02-01	By matching
P46776	P46776	5	5	5	60S ribosomal protein L27a	RPL27A		1	5	5	5	5	2	5	5	3	5	4	1	3	5	2	5	5	3	5	4	1	3	5	2	5	5	3	5	4	1	3	2021-03-24	2021-03-24	2021-03-24	16.561	148	148	1	43	0	9.0337	By MS/MS
P46777	P46777	15	15	15	60S ribosomal protein L5	RPL5		1	15	15	15	12	4	12	11	6	9	10	2	14	12	4	12	11	6	9	10	2	14	12	4	12	11	6	9	10	2	14	39.7	39.7	39.7	34.362	297	297	1	130	0	32.307	By MS/MS
P46778	P46778	6	6	6	60S ribosomal protein L21	RPL21		1	6	6	6	4	3	5	5	1	5	4	0	6	4	3	5	5	1	5	4	0	6	4	3	5	5	1	5	4	0	6	2021-04-29	2021-04-29	2021-04-29	18.565	160	160	1	45	0	17.982	By MS/MS
P46779	P46779	7	7	7	60S ribosomal protein L28	RPL28		1	7	7	7	6	3	7	6	3	6	6	0	6	6	3	7	6	3	6	6	0	6	6	3	7	6	3	6	6	0	6	41.6	41.6	41.6	15.747	137	137	1	65	0	13.826	By MS/MS
P46781	P46781	9	9	9	40S ribosomal protein S9	RPS9		1	9	9	9	7	3	8	7	6	4	6	0	6	7	3	8	7	6	4	6	0	6	7	3	8	7	6	4	6	0	6	34.5	34.5	34.5	22.591	194	194	1	52	0	24.643	By MS/MS
P46782	P46782	7	7	7	40S ribosomal protein S5;40S ribosomal protein S5, N-terminally processed	RPS5		1	7	7	7	7	3	4	7	2	5	6	1	5	7	3	4	7	2	5	6	1	5	7	3	4	7	2	5	6	1	5	32.8	32.8	32.8	22.876	204	204	1	54	0	17.346	By MS/MS
P46783;Q9NQ39	P46783;Q9NQ39	4;3	4;3	4;3	40S ribosomal protein S10;Putative 40S ribosomal protein S10-like	RPS10;RPS10P5	;	2	4	4	4	3	2	3	4	1	2	3	0	4	3	2	3	4	1	2	3	0	4	3	2	3	4	1	2	3	0	4	20	20	20	18.898	165	165;176	1	25	0	2694-08-01	By MS/MS
P46940	P46940	5	5	5	Ras GTPase-activating-like protein IQGAP1	IQGAP1		1	5	5	5	1	0	2	4	5	2	4	2	1	1	0	2	4	5	2	4	2	1	1	0	2	4	5	2	4	2	1	2021-09-04	2021-09-04	2021-09-04	189.25	1657	1657	1	21	0	11.989	By matching
P47756	P47756	1	1	1	F-actin-capping protein subunit beta	CAPZB		1	1	1	1	1	0	1	1	1	0	0	0	0	1	0	1	1	1	0	0	0	0	1	0	1	1	1	0	0	0	0	2021-02-07	2021-02-07	2021-02-07	31.35	277	277	1	4	0	2.1853	By matching
P47895	P47895	2	2	2	Aldehyde dehydrogenase family 1 member A3	ALDH1A3		1	2	2	2	0	0	0	0	2	0	0	0	0	0	0	0	0	2	0	0	0	0	0	0	0	0	2	0	0	0	0	2021-01-04	2021-01-04	2021-01-04	56.108	512	512	1	2	0	8868-03-01
P47897	P47897	1	1	1	Glutamine--tRNA ligase	QARS		1	1	1	1	1	0	1	1	1	1	1	0	0	1	0	1	1	1	1	1	0	0	1	0	1	1	1	1	1	0	0	2021-09-01	2021-09-01	2021-09-01	87.798	775	775	1	6	0	3728-02-01	By matching
P47914	P47914	5	5	5	60S ribosomal protein L29	RPL29		1	5	5	5	3	2	4	5	2	4	4	1	5	3	2	4	5	2	4	4	1	5	3	2	4	5	2	4	4	1	5	2021-03-23	2021-03-23	2021-03-23	17.752	159	159	1	36	0	7.761	By MS/MS
P47929	P47929	5	5	5	Galectin-7	LGALS7		1	5	5	5	3	3	3	5	5	3	5	5	3	3	3	3	5	5	3	5	5	3	3	3	3	5	5	3	5	5	3	44.1	44.1	44.1	15.075	136	136	1	47	0	22.863	By MS/MS
P48594	P48594	15	6	6	Serpin B4	SERPINB4		1	15	6	6	0	1	0	6	15	3	4	1	3	0	0	0	0	6	0	0	0	0	0	0	0	0	6	0	0	0	0	47.9	2021-01-25	2021-01-25	44.853	390	390	1	7	0	25.457
P48651	P48651	2	2	2	Phosphatidylserine synthase 1	PTDSS1		1	2	2	2	2	0	2	2	1	2	1	0	1	2	0	2	2	1	2	1	0	1	2	0	2	2	1	2	1	0	1	2021-09-04	2021-09-04	2021-09-04	55.527	473	473	1	12	0	2.979	By MS/MS
P49207	P49207	3	3	3	60S ribosomal protein L34	RPL34		1	3	3	3	3	2	3	3	2	3	3	0	3	3	2	3	3	2	3	3	0	3	3	2	3	3	2	3	3	0	3	2021-05-20	2021-05-20	2021-05-20	13.293	117	117	1	22	0	6361-04-01	By MS/MS
P49327	P49327	1	1	1	Fatty acid synthase;[Acyl-carrier-protein] S-acetyltransferase;[Acyl-carrier-protein] S-malonyltransferase;3-oxoacyl-[acyl-carrier-protein] synthase;3-oxoacyl-[acyl-carrier-protein] reductase;3-hydroxyacyl-[acyl-carrier-protein] dehydratase;Enoyl-[acyl-carrier-protein] reductase;Oleoyl-[acyl-carrier-protein] hydrolase	FASN		1	1	1	1	0	0	0	0	1	0	0	0	1	0	0	0	0	1	0	0	0	1	0	0	0	0	1	0	0	0	1	0.4	0.4	0.4	273.42	2511	2511	1	2	0	5334-01-01
P49368	P49368	3	3	3	T-complex protein 1 subunit gamma	CCT3		1	3	3	3	1	1	1	1	3	1	1	1	1	1	1	1	1	3	1	1	1	1	1	1	1	1	3	1	1	1	1	2021-06-06	2021-06-06	2021-06-06	60.533	545	545	1	20	0	9728-02-01	By MS/MS
P49411	P49411	3	3	3	Elongation factor Tu, mitochondrial	TUFM		1	3	3	3	3	3	3	3	3	3	3	3	2	3	3	3	3	3	3	3	3	2	3	3	3	3	3	3	3	3	2	2021-05-09	2021-05-09	2021-05-09	49.541	452	452	1	27	0	13.078	By MS/MS
P49458	P49458	1	1	1	Signal recognition particle 9 kDa protein	SRP9		1	1	1	1	0	0	0	1	1	1	1	0	0	0	0	0	1	1	1	1	0	0	0	0	0	1	1	1	1	0	0	2021-08-12	2021-08-12	2021-08-12	10.112	86	86	1	4	0	5987-01-01
P49711	P49711	2	2	2	Transcriptional repressor CTCF	CTCF		1	2	2	2	2	0	2	1	0	1	2	0	2	2	0	2	1	0	1	2	0	2	2	0	2	1	0	1	2	0	2	2021-07-03	2021-07-03	2021-07-03	82.785	727	727	1	10	0	45.864	By MS/MS
P49750	P49750	13	13	13	YLP motif-containing protein 1	YLPM1		1	13	13	13	12	10	10	12	6	3	9	11	7	12	10	10	12	6	3	9	11	7	12	10	10	12	6	3	9	11	7	10	10	10	241.64	2146	2146	1	85	0	30.145	By MS/MS
P49756	P49756	1	1	1	RNA-binding protein 25	RBM25		1	1	1	1	1	0	1	1	0	1	0	0	1	1	0	1	1	0	1	0	0	1	1	0	1	1	0	1	0	0	1	2021-01-02	2021-01-02	2021-01-02	100.18	843	843	1	5	0	7867-01-01	By MS/MS
P49790	P49790	2	2	2	Nuclear pore complex protein Nup153	NUP153		1	2	2	2	2	0	0	1	0	0	1	0	0	2	0	0	1	0	0	1	0	0	2	0	0	1	0	0	1	0	0	2021-04-02	2021-04-02	2021-04-02	153.94	1475	1475	1	4	0	4531-02-01	By MS/MS
P50416	P50416	6	6	6	Carnitine O-palmitoyltransferase 1, liver isoform	CPT1A		1	6	6	6	5	3	6	5	1	5	3	3	4	5	3	6	5	1	5	3	3	4	5	3	6	5	1	5	3	3	4	2021-03-09	2021-03-09	2021-03-09	88.367	773	773	1	35	0	11.449	By MS/MS
P50750	P50750	1	1	1	Cyclin-dependent kinase 9	CDK9		1	1	1	1	1	0	1	1	0	0	1	0	0	1	0	1	1	0	0	1	0	0	1	0	1	1	0	0	1	0	0	2021-02-03	2021-02-03	2021-02-03	42.777	372	372	1	4	0	3984-02-01	By MS/MS
P50914	P50914	5	5	5	60S ribosomal protein L14	RPL14		1	5	5	5	4	3	3	3	2	4	4	2	3	4	3	3	3	2	4	4	2	3	4	3	3	3	2	4	4	2	3	2021-03-22	2021-03-22	2021-03-22	23.432	215	215	1	39	0	11.377	By MS/MS
P51114	P51114	6	5	5	Fragile X mental retardation syndrome-related protein 1	FXR1		1	6	5	5	4	0	6	5	0	3	3	0	2	3	0	5	4	0	2	2	0	1	3	0	5	4	0	2	2	0	1	13	2021-08-11	2021-08-11	69.72	621	621	1	17	0	2204-07-01	By MS/MS
P51116;Q06787	P51116	9;2	9;2	8;1	Fragile X mental retardation syndrome-related protein 2	FXR2		2	9	9	8	9	0	7	7	0	5	7	0	2	9	0	7	7	0	5	7	0	2	8	0	6	6	0	4	6	0	1	2021-04-20	2021-04-20	2021-02-19	74.222	673	673;632	1	41	0	51.04	By MS/MS
P51512	P51512	1	1	1	Matrix metalloproteinase-16	MMP16		1	1	1	1	1	1	1	1	1	1	1	1	1	1	1	1	1	1	1	1	1	1	1	1	1	1	1	1	1	1	1	2021-05-01	2021-05-01	2021-05-01	69.521	607	607	1	18	0.0024331	4386-01-01	By MS/MS
P51532;P51531	P51532	7;3	7;3	7;3	Transcription activator BRG1	SMARCA4		2	7	7	7	6	0	6	7	2	5	7	0	5	6	0	6	7	2	5	7	0	5	6	0	6	7	2	5	7	0	5	5	5	5	184.64	1647	1647;1590	1	38	0	3367-07-01	By MS/MS
P51648	P51648	1	1	1	Fatty aldehyde dehydrogenase	ALDH3A2		1	1	1	1	1	0	1	0	1	0	1	0	0	1	0	1	0	1	0	1	0	0	1	0	1	0	1	0	1	0	0	2021-07-02	2021-07-02	2021-07-02	54.847	485	485	1	4	0.0034169	1.1539	By matching
P51659	P51659	1	1	1	Peroxisomal multifunctional enzyme type 2;(3R)-hydroxyacyl-CoA dehydrogenase;Enoyl-CoA hydratase 2	HSD17B4		1	1	1	1	0	0	0	1	1	1	0	0	1	0	0	0	1	1	1	0	0	1	0	0	0	1	1	1	0	0	1	2021-07-03	2021-07-03	2021-07-03	79.685	736	736	1	4	0.0035714	3588-01-01
P51991	P51991	8	8	8	Heterogeneous nuclear ribonucleoprotein A3	HNRNPA3		1	8	8	8	8	1	8	7	6	7	8	2	2	8	1	8	7	6	7	8	2	2	8	1	8	7	6	7	8	2	2	2021-09-25	2021-09-25	2021-09-25	39.594	378	378	1	54	0	21.118	By MS/MS
P52272	P52272	21	21	21	Heterogeneous nuclear ribonucleoprotein M	HNRNPM		1	21	21	21	16	7	18	19	10	15	17	1	17	16	7	18	19	10	15	17	1	17	16	7	18	19	10	15	17	1	17	41.6	41.6	41.6	77.515	730	730	1	158	0	60.569	By MS/MS
P52434	P52434	2	2	2	DNA-directed RNA polymerases I, II, and III subunit RPABC3	POLR2H		1	2	2	2	2	0	2	2	1	1	1	0	2	2	0	2	2	1	1	1	0	2	2	0	2	2	1	1	1	0	2	2021-07-12	2021-07-12	2021-07-12	17.143	150	150	1	11	0	10.757	By MS/MS
P52597	P52597	8	8	6	Heterogeneous nuclear ribonucleoprotein F;Heterogeneous nuclear ribonucleoprotein F, N-terminally processed	HNRNPF		1	8	8	6	8	8	8	8	8	6	8	8	8	8	8	8	8	8	6	8	8	8	6	6	6	6	6	4	6	6	6	2021-06-30	2021-06-30	2021-01-24	45.671	415	415	1	110	0	103.48	By MS/MS
P52756;P78332	P52756;P78332	2;1	2;1	2;1	RNA-binding protein 5;RNA-binding protein 6	RBM5;RBM6	;	2	2	2	2	2	0	1	1	0	1	0	0	0	2	0	1	1	0	1	0	0	0	2	0	1	1	0	1	0	0	0	2021-06-02	2021-06-02	2021-06-02	92.153	815	815;1123	1	5	0	3366-02-01	By MS/MS
P52907;P47755	P52907	3;1	3;1	3;1	F-actin-capping protein subunit alpha-1	CAPZA1		2	3	3	3	3	0	3	3	2	3	3	0	3	3	0	3	3	2	3	3	0	3	3	0	3	3	2	3	3	0	3	15	15	15	32.922	286	286;286	1	20	0	7687-03-01	By MS/MS
P53007	P53007	2	2	2	Tricarboxylate transport protein, mitochondrial	SLC25A1		1	2	2	2	1	1	2	1	1	2	2	1	1	1	1	2	1	1	2	2	1	1	1	1	2	1	1	2	2	1	1	2021-04-07	2021-04-07	2021-04-07	34.012	311	311	1	12	0	8805-02-01	By MS/MS
P53999	P53999	4	4	4	Activated RNA polymerase II transcriptional coactivator p15	SUB1		1	4	4	4	1	1	2	3	2	3	4	1	3	1	1	2	3	2	3	4	1	3	1	1	2	3	2	3	4	1	3	2021-07-19	2021-07-19	2021-07-19	14.395	127	127	1	20	0	11.115	By MS/MS
P54727	P54727	1	1	1	UV excision repair protein RAD23 homolog B	RAD23B		1	1	1	1	1	0	1	0	0	0	1	0	0	1	0	1	0	0	0	1	0	0	1	0	1	0	0	0	1	0	0	2021-06-04	2021-06-04	2021-06-04	43.171	409	409	1	3	0.0034522	2056-01-01	By matching
P55072	P55072	5	5	5	Transitional endoplasmic reticulum ATPase	VCP		1	5	5	5	1	0	1	2	5	1	1	0	2	1	0	1	2	5	1	1	0	2	1	0	1	2	5	1	1	0	2	2021-06-09	2021-06-09	2021-06-09	89.321	806	806	1	13	0	11.992	By matching
P55084	P55084	3	3	3	Trifunctional enzyme subunit beta, mitochondrial;3-ketoacyl-CoA thiolase	HADHB		1	3	3	3	2	0	3	2	1	1	1	0	1	2	0	3	2	1	1	1	0	1	2	0	3	2	1	1	1	0	1	2021-01-06	2021-01-06	2021-01-06	51.294	474	474	1	11	0	9424-01-01	By matching
P55201;O95696;Q9ULD4	P55201;O95696;Q9ULD4	2;1;1	2;1;1	2;1;1	Peregrin;Bromodomain-containing protein 1;Bromodomain and PHD finger-containing protein 3	BRPF1;BRD1;BRPF3	;;	3	2	2	2	2	0	2	1	0	2	1	0	1	2	0	2	1	0	2	1	0	1	2	0	2	1	0	2	1	0	1	2021-04-01	2021-04-01	2021-04-01	137.5	1214	1214;1058;1205	1	9	0.0044346	1.0741	By matching
P55209	P55209	1	1	1	Nucleosome assembly protein 1-like 1	NAP1L1		1	1	1	1	1	0	1	1	1	1	1	0	1	1	0	1	1	1	1	1	0	1	1	0	1	1	1	1	1	0	1	2021-03-04	2021-03-04	2021-03-04	45.374	391	391	1	7	0.0034562	2224-01-01	By matching
P55265	P55265	4	4	4	Double-stranded RNA-specific adenosine deaminase	ADAR		1	4	4	4	4	0	4	4	0	3	3	0	3	4	0	4	4	0	3	3	0	3	4	0	4	4	0	3	3	0	3	2021-05-03	2021-05-03	2021-05-03	136.06	1226	1226	1	23	0	7.123	By MS/MS
P55769	P55769	3	3	3	NHP2-like protein 1;NHP2-like protein 1, N-terminally processed	NHP2L1		1	3	3	3	3	1	3	3	1	1	3	0	2	3	1	3	3	1	1	3	0	2	3	1	3	3	1	1	3	0	2	2021-08-18	2021-08-18	2021-08-18	14.173	128	128	1	25	0	8625-03-01	By MS/MS
P55795	P55795	5	2	2	Heterogeneous nuclear ribonucleoprotein H2	HNRNPH2		1	5	2	2	4	4	5	4	3	4	3	3	3	1	1	2	1	0	1	1	0	0	1	1	2	1	0	1	1	0	0	2021-08-15	2021-02-06	2021-02-06	49.263	449	449	1	7	0	1.688	By matching
P56182	P56182	1	1	1	Ribosomal RNA processing protein 1 homolog A	RRP1		1	1	1	1	0	0	0	0	0	1	0	0	0	0	0	0	0	0	1	0	0	0	0	0	0	0	0	1	0	0	0	2021-08-02	2021-08-02	2021-08-02	52.839	461	461	1	1	0.002442	1.442
P56537	P56537	3	3	3	Eukaryotic translation initiation factor 6	EIF6		1	3	3	3	3	1	3	3	2	3	3	1	3	3	1	3	3	2	3	3	1	3	3	1	3	3	2	3	3	1	3	2021-09-22	2021-09-22	2021-09-22	26.599	245	245	1	34	0	22.466	By MS/MS
P57088	P57088	1	1	1	Transmembrane protein 33	TMEM33		1	1	1	1	1	1	1	1	1	1	1	1	1	1	1	1	1	1	1	1	1	1	1	1	1	1	1	1	1	1	1	2021-09-04	2021-09-04	2021-09-04	27.978	247	247	1	9	0	2.093	By MS/MS
P57678	P57678	7	7	7	Gem-associated protein 4	GEMIN4		1	7	7	7	4	0	6	2	0	6	2	0	5	4	0	6	2	0	6	2	0	5	4	0	6	2	0	6	2	0	5	2021-08-09	2021-08-09	2021-08-09	120.04	1058	1058	1	25	0	7597-09-01	By matching
P58107	P58107	4	2	2	Epiplakin	EPPK1		1	4	2	2	1	0	0	1	4	1	0	1	1	0	0	0	1	2	0	0	0	1	0	0	0	1	2	0	0	0	1	2021-09-06	2021-05-03	2021-05-03	555.65	5088	5088	1	4	0	7422-04-01	By matching
P59998	P59998	3	3	3	Actin-related protein 2/3 complex subunit 4	ARPC4		1	3	3	3	2	0	1	1	1	0	1	0	0	2	0	1	1	1	0	1	0	0	2	0	1	1	1	0	1	0	0	2021-05-18	2021-05-18	2021-05-18	19.667	168	168	1	6	0	8086-03-01	By MS/MS
P60174	P60174	2	2	2	Triosephosphate isomerase	TPI1		1	2	2	2	1	1	0	2	2	1	2	1	1	1	1	0	2	2	1	2	1	1	1	1	0	2	2	1	2	1	1	2021-04-09	2021-04-09	2021-04-09	30.791	286	286	1	12	0	4.1685	By matching
P60468	P60468	1	1	1	Protein transport protein Sec61 subunit beta	SEC61B		1	1	1	1	1	1	1	1	1	1	1	1	1	1	1	1	1	1	1	1	1	1	1	1	1	1	1	1	1	1	1	2021-06-15	2021-06-15	2021-06-15	9743-09-01	96	96	1	9	0	34.446	By MS/MS
P60660;P14649	P60660	5;1	5;1	5;1	Myosin light polypeptide 6	MYL6		2	5	5	5	5	2	4	4	4	3	5	1	4	5	2	4	4	4	3	5	1	4	5	2	4	4	4	3	5	1	4	35.1	35.1	35.1	16.93	151	151;208	1	36	0	26.703	By MS/MS
P63261;P60709;Q6S8J3;A5A3E0;P0CG38;Q562R1;Q9BYX7;P0CG39	P63261;P60709	18;18;7;7;6;5;4;4	18;18;7;7;6;5;4;4	7;7;2;2;2;0;2;2	Actin, cytoplasmic 2;Actin, cytoplasmic 2, N-terminally processed;Actin, cytoplasmic 1;Actin, cytoplasmic 1, N-terminally processed	ACTG1;ACTB	;	8	18	18	7	17	16	16	18	18	17	17	12	14	17	16	16	18	18	17	17	12	14	7	6	6	7	7	6	6	4	5	51.2	51.2	2021-01-25	41.792	375	375;375;1075;1075;1075;376;375;1038	1	305	0	188.96	By MS/MS
P60866	P60866	4	4	4	40S ribosomal protein S20	RPS20		1	4	4	4	3	3	3	4	2	3	3	0	3	3	3	3	4	2	3	3	0	3	3	3	3	4	2	3	3	0	3	2021-02-25	2021-02-25	2021-02-25	13.373	119	119	1	34	0	10.429	By MS/MS
P60900	P60900	1	1	1	Proteasome subunit alpha type-6	PSMA6		1	1	1	1	0	0	0	0	1	0	1	0	0	0	0	0	0	1	0	1	0	0	0	0	0	0	1	0	1	0	0	2021-03-05	2021-03-05	2021-03-05	27.399	246	246	1	2	0	7528-02-01
P61088;Q5JXB2	P61088;Q5JXB2	1;1	1;1	1;1	Ubiquitin-conjugating enzyme E2 N;Putative ubiquitin-conjugating enzyme E2 N-like	UBE2N;UBE2NL	;	2	1	1	1	0	0	0	0	1	0	0	0	0	0	0	0	0	1	0	0	0	0	0	0	0	0	1	0	0	0	0	2021-02-07	2021-02-07	2021-02-07	17.138	152	152;153	1	1	0.0033784	1.1256
P61163	P61163	3	3	2	Alpha-centractin	ACTR1A		1	3	3	2	0	1	3	0	0	3	1	1	2	0	1	3	0	0	3	1	1	2	0	1	2	0	0	2	1	1	1	2021-04-18	2021-04-18	2021-04-10	42.613	376	376	1	13	0	14.872
P84077;P61204	P84077;P61204	1;1	1;1	1;1	ADP-ribosylation factor 1;ADP-ribosylation factor 3	ARF1;ARF3	;	2	1	1	1	0	0	0	0	1	0	0	0	0	0	0	0	0	1	0	0	0	0	0	0	0	0	1	0	0	0	0	2021-07-07	2021-07-07	2021-07-07	20.697	181	181;181	1	1	0	5.1808
P61247	P61247	9	9	9	40S ribosomal protein S3a	RPS3A		1	9	9	9	8	4	7	8	5	7	8	1	5	8	4	7	8	5	7	8	1	5	8	4	7	8	5	7	8	1	5	34.1	34.1	34.1	29.945	264	264	1	85	0	33.552	By MS/MS
P61254	P61254	12	12	5	60S ribosomal protein L26	RPL26		1	12	12	5	12	4	10	11	3	11	9	1	12	12	4	10	11	3	11	9	1	12	5	2	3	4	1	4	4	1	5	42.8	42.8	2021-02-15	17.258	145	145	1	93	0	17.798	By MS/MS
P61313	P61313	11	11	11	60S ribosomal protein L15	RPL15		1	11	11	11	10	5	10	9	4	9	10	1	10	10	5	10	9	4	9	10	1	10	10	5	10	9	4	9	10	1	10	44.6	44.6	44.6	24.146	204	204	1	89	0	19.526	By MS/MS
P61326;Q96A72	P61326;Q96A72	1;1	1;1	1;1	Protein mago nashi homolog;Protein mago nashi homolog 2	MAGOH;MAGOHB	;	2	1	1	1	1	0	0	1	0	1	0	0	1	1	0	0	1	0	1	0	0	1	1	0	0	1	0	1	0	0	1	2021-05-05	2021-05-05	2021-05-05	17.163	146	146;148	1	4	0.0034404	1.181	By MS/MS
P61353	P61353	8	8	8	60S ribosomal protein L27	RPL27		1	8	8	8	8	5	8	8	4	8	8	0	6	8	5	8	8	4	8	8	0	6	8	5	8	8	4	8	8	0	6	49.3	49.3	49.3	15.798	136	136	1	78	0	47.068	By MS/MS
P61619;Q9H9S3	P61619	4;1	4;1	4;1	Protein transport protein Sec61 subunit alpha isoform 1	SEC61A1		2	4	4	4	4	0	4	4	2	4	3	0	3	4	0	4	4	2	4	3	0	3	4	0	4	4	2	4	3	0	3	2021-05-10	2021-05-10	2021-05-10	52.264	476	476;476	1	26	0	3269-07-01	By MS/MS
P61626	P61626	1	1	1	Lysozyme C	LYZ		1	1	1	1	0	1	1	1	1	1	1	1	0	0	1	1	1	1	1	1	1	0	0	1	1	1	1	1	1	1	0	2021-01-08	2021-01-08	2021-01-08	16.537	148	148	1	7	0	1958-02-01
P61769	P61769	1	1	1	Beta-2-microglobulin;Beta-2-microglobulin form pI 5.3	B2M		1	1	1	1	0	0	1	1	1	1	1	0	0	0	0	1	1	1	1	1	0	0	0	0	1	1	1	1	1	0	0	2021-04-08	2021-04-08	2021-04-08	13.714	119	119	1	5	0	2829-02-01
P61964	P61964	3	3	3	WD repeat-containing protein 5	WDR5		1	3	3	3	1	0	2	2	0	3	2	0	3	1	0	2	2	0	3	2	0	3	1	0	2	2	0	3	2	0	3	2021-07-11	2021-07-11	2021-07-11	36.588	334	334	1	13	0	3234-06-01	By matching
P61978	P61978	10	10	10	Heterogeneous nuclear ribonucleoprotein K	HNRNPK		1	10	10	10	9	5	10	10	8	10	10	4	6	9	5	10	10	8	10	10	4	6	9	5	10	10	8	10	10	4	6	30.2	30.2	30.2	50.976	463	463	1	77	0	60.307	By MS/MS
P61981	P61981	2	2	2	14-3-3 protein gamma;14-3-3 protein gamma, N-terminally processed	YWHAG		1	2	2	2	0	0	0	1	2	0	0	0	0	0	0	0	1	2	0	0	0	0	0	0	0	1	2	0	0	0	0	2021-03-09	2021-03-09	2021-03-09	28.302	247	247	1	3	0	9058-01-01
P62081	P62081	6	6	6	40S ribosomal protein S7	RPS7		1	6	6	6	6	3	6	5	6	4	5	3	5	6	3	6	5	6	4	5	3	5	6	3	6	5	6	4	5	3	5	32	32	32	22.127	194	194	1	50	0	40.17	By MS/MS
P62241	P62241	10	10	10	40S ribosomal protein S8	RPS8		1	10	10	10	8	4	10	8	7	8	8	1	9	8	4	10	8	7	8	8	1	9	8	4	10	8	7	8	8	1	9	39.4	39.4	39.4	24.205	208	208	1	87	0	291.11	By MS/MS
P62244	P62244	5	5	5	40S ribosomal protein S15a	RPS15A		1	5	5	5	4	2	5	4	3	4	4	0	3	4	2	5	4	3	4	4	0	3	4	2	5	4	3	4	4	0	3	47.7	47.7	47.7	14.839	130	130	1	35	0	4326-09-01	By MS/MS
P62249	P62249	6	6	6	40S ribosomal protein S16	RPS16		1	6	6	6	6	1	6	5	3	5	5	0	2	6	1	6	5	3	5	5	0	2	6	1	6	5	3	5	5	0	2	34.9	34.9	34.9	16.445	146	146	1	43	0	85.202	By MS/MS
P62258	P62258	3	3	3	14-3-3 protein epsilon	YWHAE		1	3	3	3	0	0	0	0	3	0	0	0	0	0	0	0	0	3	0	0	0	0	0	0	0	0	3	0	0	0	0	2021-07-13	2021-07-13	2021-07-13	29.174	255	255	1	3	0	9849-04-01
P62263	P62263	8	8	8	40S ribosomal protein S14	RPS14		1	8	8	8	7	3	8	7	4	6	7	1	5	7	3	8	7	4	6	7	1	5	7	3	8	7	4	6	7	1	5	40.4	40.4	40.4	16.273	151	151	1	50	0	53.064	By MS/MS
P62266	P62266	5	5	5	40S ribosomal protein S23	RPS23		1	5	5	5	5	0	5	4	1	4	4	0	5	5	0	5	4	1	4	4	0	5	5	0	5	4	1	4	4	0	5	2021-04-29	2021-04-29	2021-04-29	15.807	143	143	1	49	0	12.666	By MS/MS
P62269	P62269	8	8	8	40S ribosomal protein S18	RPS18		1	8	8	8	7	1	7	7	3	6	6	0	6	7	1	7	7	3	6	6	0	6	7	1	7	7	3	6	6	0	6	44.7	44.7	44.7	17.718	152	152	1	46	0	12.343	By MS/MS
P62273	P62273	1	1	1	40S ribosomal protein S29	RPS29		1	1	1	1	1	0	1	1	0	1	1	0	1	1	0	1	1	0	1	1	0	1	1	0	1	1	0	1	1	0	1	2021-06-19	2021-06-19	2021-06-19	6767-06-01	56	56	1	6	0	4161-02-01	By MS/MS
P62277	P62277	6	6	6	40S ribosomal protein S13	RPS13		1	6	6	6	5	2	6	6	3	5	5	0	5	5	2	6	6	3	5	5	0	5	5	2	6	6	3	5	5	0	5	2021-05-28	2021-05-28	2021-05-28	17.222	151	151	1	37	0	2021-12-11	By MS/MS
P62280	P62280	5	5	5	40S ribosomal protein S11	RPS11		1	5	5	5	4	2	5	5	3	4	5	0	5	4	2	5	5	3	4	5	0	5	4	2	5	5	3	4	5	0	5	2021-08-27	2021-08-27	2021-08-27	18.431	158	158	1	41	0	11.483	By MS/MS
P62304	P62304	1	1	1	Small nuclear ribonucleoprotein E	SNRPE		1	1	1	1	1	0	1	1	1	1	1	0	0	1	0	1	1	1	1	1	0	0	1	0	1	1	1	1	1	0	0	12	12	12	10.803	92	92	1	10	0.0036364	4115-01-01	By MS/MS
P62310	P62310	1	1	1	U6 snRNA-associated Sm-like protein LSm3	LSM3		1	1	1	1	1	0	1	1	0	0	0	0	1	1	0	1	1	0	0	0	0	1	1	0	1	1	0	0	0	0	1	2021-08-11	2021-08-11	2021-08-11	11.845	102	102	1	4	0.0044444	1.0891	By MS/MS
P62314	P62314	2	2	2	Small nuclear ribonucleoprotein Sm D1	SNRPD1		1	2	2	2	2	2	2	1	1	2	2	1	2	2	2	2	1	1	2	2	1	2	2	2	2	1	1	2	2	1	2	2021-07-27	2021-07-27	2021-07-27	13.281	119	119	1	21	0	69.93	By MS/MS
P62316	P62316	5	5	5	Small nuclear ribonucleoprotein Sm D2	SNRPD2		1	5	5	5	3	2	5	3	2	3	4	1	2	3	2	5	3	2	3	4	1	2	3	2	5	3	2	3	4	1	2	38.1	38.1	38.1	13.527	118	118	1	27	0	11.716	By MS/MS
P62318	P62318	1	1	1	Small nuclear ribonucleoprotein Sm D3	SNRPD3		1	1	1	1	1	1	1	1	1	1	1	0	0	1	1	1	1	1	1	1	0	0	1	1	1	1	1	1	1	0	0	2021-09-07	2021-09-07	2021-09-07	13.916	126	126	1	7	0	8241-01-01	By matching
P62424	P62424	17	17	17	60S ribosomal protein L7a	RPL7A		1	17	17	17	17	9	17	17	12	17	16	2	16	17	9	17	17	12	17	16	2	16	17	9	17	17	12	17	16	2	16	38.7	38.7	38.7	29.995	266	266	1	157	0	90.291	By MS/MS
P62701;Q8TD47;P22090	P62701	13;4;4	13;4;4	13;4;4	40S ribosomal protein S4, X isoform	RPS4X		3	13	13	13	10	4	10	10	7	9	10	2	9	10	4	10	10	7	9	10	2	9	10	4	10	10	7	9	10	2	9	45.2	45.2	45.2	29.597	263	263;263;263	1	77	0	26.491	By MS/MS
P62750	P62750	11	11	11	60S ribosomal protein L23a	RPL23A		1	11	11	11	11	4	11	10	6	10	11	1	10	11	4	11	10	6	10	11	1	10	11	4	11	10	6	10	11	1	10	52.6	52.6	52.6	17.695	156	156	1	101	0	27.924	By MS/MS
P62753	P62753	10	10	10	40S ribosomal protein S6	RPS6		1	10	10	10	9	2	10	8	2	7	8	2	8	9	2	10	8	2	7	8	2	8	9	2	10	8	2	7	8	2	8	2021-05-28	2021-05-28	2021-05-28	28.68	249	249	1	60	0	54.76	By MS/MS
P62805	P62805	4	4	4	Histone H4	HIST1H4A		1	4	4	4	4	1	4	4	4	4	4	1	3	4	1	4	4	4	4	4	1	3	4	1	4	4	4	4	4	1	3	34	34	34	11.367	103	103	1	48	0	21.86	By MS/MS
P62826	P62826	1	1	1	GTP-binding nuclear protein Ran	RAN		1	1	1	1	0	0	0	0	1	0	0	0	0	0	0	0	0	1	0	0	0	0	0	0	0	0	1	0	0	0	0	2021-01-05	2021-01-05	2021-01-05	24.423	216	216	1	1	0.0034286	1.167
P62829	P62829	6	6	6	60S ribosomal protein L23	RPL23		1	6	6	6	5	3	6	6	5	4	6	5	4	5	3	6	6	5	4	6	5	4	5	3	6	6	5	4	6	5	4	2021-09-27	2021-09-27	2021-09-27	14.865	140	140	1	57	0	21.297	By MS/MS
P62841	P62841	3	3	3	40S ribosomal protein S15	RPS15		1	3	3	3	2	1	2	1	1	2	3	1	1	2	1	2	1	1	2	3	1	1	2	1	2	1	1	2	3	1	1	42.1	42.1	42.1	2021-04-17	145	145	1	21	0	5817-07-01	By MS/MS
P62847	P62847	5	5	5	40S ribosomal protein S24	RPS24		1	5	5	5	4	1	4	4	1	4	5	0	4	4	1	4	4	1	4	5	0	4	4	1	4	4	1	4	5	0	4	35.3	35.3	35.3	15.423	133	133	1	34	0	5935-06-01	By MS/MS
P62851	P62851	1	1	1	40S ribosomal protein S25	RPS25		1	1	1	1	1	0	1	1	1	1	1	0	1	1	0	1	1	1	1	1	0	1	1	0	1	1	1	1	1	0	1	2021-02-07	2021-02-07	2021-02-07	13.742	125	125	1	7	0.0035757	3597-01-01	By MS/MS
P62857	P62857	3	3	3	40S ribosomal protein S28	RPS28		1	3	3	3	3	2	3	3	3	3	3	0	3	3	2	3	3	3	3	3	0	3	3	2	3	3	3	3	3	0	3	36.2	36.2	36.2	8409-07-01	69	69	1	34	0	12.998	By MS/MS
P62861	P62861	2	2	2	40S ribosomal protein S30	FAU		1	2	2	2	1	0	1	1	0	2	2	0	1	1	0	1	1	0	2	2	0	1	1	0	1	1	0	2	2	0	1	2021-06-18	2021-06-18	2021-06-18	6478-06-01	59	59	1	8	0	2205-02-01	By MS/MS
Q9HAV0;P62879;P62873;P16520	Q9HAV0;P62879;P62873;P16520	2;2;1;1	2;2;1;1	2;2;1;1	Guanine nucleotide-binding protein subunit beta-4;Guanine nucleotide-binding protein G(I)/G(S)/G(T) subunit beta-2;Guanine nucleotide-binding protein G(I)/G(S)/G(T) subunit beta-1;Guanine nucleotide-binding protein G(I)/G(S)/G(T) subunit beta-3	GNB4;GNB2;GNB1;GNB3	;;;	4	2	2	2	1	1	0	2	1	0	2	0	1	1	1	0	2	1	0	2	0	1	1	1	0	2	1	0	2	0	1	2021-01-07	2021-01-07	2021-01-07	37.567	340	340;340;340;340	1	8	0	3875-02-01	By matching
P62888	P62888	4	4	4	60S ribosomal protein L30	RPL30		1	4	4	4	4	1	4	4	2	3	3	0	4	4	1	4	4	2	3	3	0	4	4	1	4	4	2	3	3	0	4	2021-03-18	2021-03-18	2021-03-18	12.784	115	115	1	40	0	4856-08-01	By MS/MS
Q59GN2;P62891	Q59GN2;P62891	2;2	2;2	2;2	Putative 60S ribosomal protein L39-like 5;60S ribosomal protein L39	RPL39P5;RPL39	;	2	2	2	2	2	0	2	2	0	1	2	0	0	2	0	2	2	0	1	2	0	0	2	0	2	2	0	1	2	0	0	2021-05-23	2021-05-23	2021-05-23	3225-06-01	51	51;51	1	9	0	5691-01-01	By matching
P62899	P62899	5	5	5	60S ribosomal protein L31	RPL31		1	5	5	5	5	2	5	5	3	5	5	1	5	5	2	5	5	3	5	5	1	5	5	2	5	5	3	5	5	1	5	39.2	39.2	39.2	14.463	125	125	1	41	0	11.847	By MS/MS
P62906	P62906	7	7	7	60S ribosomal protein L10a	RPL10A		1	7	7	7	5	2	6	6	3	4	5	0	7	5	2	6	6	3	4	5	0	7	5	2	6	6	3	4	5	0	7	29	29	29	24.831	217	217	1	64	0	21.611	By MS/MS
P62910	P62910	8	8	8	60S ribosomal protein L32	RPL32		1	8	8	8	8	1	8	7	2	8	8	1	7	8	1	8	7	2	8	8	1	7	8	1	8	7	2	8	8	1	7	38.5	38.5	38.5	15.86	135	135	1	63	0	3757-08-01	By MS/MS
P62913	P62913	6	6	6	60S ribosomal protein L11	RPL11		1	6	6	6	6	3	6	6	2	6	6	0	5	6	3	6	6	2	6	6	0	5	6	3	6	6	2	6	6	0	5	2021-05-31	2021-05-31	2021-05-31	20.252	178	178	1	46	0	32.221	By MS/MS
P62917	P62917	9	9	9	60S ribosomal protein L8	RPL8		1	9	9	9	8	2	7	7	3	8	8	0	8	8	2	7	7	3	8	8	0	8	8	2	7	7	3	8	8	0	8	34.6	34.6	34.6	28.024	257	257	1	71	0	25.687	By MS/MS
P62937	P62937	4	4	4	Peptidyl-prolyl cis-trans isomerase A;Peptidyl-prolyl cis-trans isomerase A, N-terminally processed	PPIA		1	4	4	4	1	0	1	4	3	1	2	1	2	1	0	1	4	3	1	2	1	2	1	0	1	4	3	1	2	1	2	33.3	33.3	33.3	18.012	165	165	1	18	0	13.074	By matching
P62995	P62995	5	5	5	Transformer-2 protein homolog beta	TRA2B		1	5	5	5	4	2	4	4	1	3	5	0	4	4	2	4	4	1	3	5	0	4	4	2	4	4	1	3	5	0	4	2021-08-19	2021-08-19	2021-08-19	33.665	288	288	1	29	0	16.93	By MS/MS
P63104	P63104	3	3	2	14-3-3 protein zeta/delta	YWHAZ		1	3	3	2	0	0	1	2	3	1	3	1	1	0	0	1	2	3	1	3	1	1	0	0	0	1	2	1	2	1	1	2021-01-13	2021-01-13	2021-04-09	27.745	245	245	1	12	0	4504-08-01
P63173	P63173	4	4	4	60S ribosomal protein L38	RPL38		1	4	4	4	3	2	4	3	2	4	4	3	3	3	2	4	3	2	4	4	3	3	3	2	4	3	2	4	4	3	3	50	50	50	2178-08-01	70	70	1	42	0	13.102	By MS/MS
P63220	P63220	4	4	4	40S ribosomal protein S21	RPS21		1	4	4	4	3	0	3	3	1	2	3	0	2	3	0	3	3	1	2	3	0	2	3	0	3	3	1	2	3	0	2	53	53	53	9.1113	83	83	1	27	0	15.065	By MS/MS
P63241;Q9GZV4;Q6IS14	P63241;Q9GZV4;Q6IS14	2;1;1	2;1;1	2;1;1	Eukaryotic translation initiation factor 5A-1;Eukaryotic translation initiation factor 5A-2;Eukaryotic translation initiation factor 5A-1-like	EIF5A;EIF5A2;EIF5AL1	;;	3	2	2	2	0	0	0	2	2	1	2	0	0	0	0	0	2	2	1	2	0	0	0	0	0	2	2	1	2	0	0	2021-07-22	2021-07-22	2021-07-22	16.832	154	154;153;154	1	7	0	2.0622
P63244	P63244	3	3	3	Guanine nucleotide-binding protein subunit beta-2-like 1;Guanine nucleotide-binding protein subunit beta-2-like 1, N-terminally processed	GNB2L1		1	3	3	3	2	0	2	3	3	1	2	0	0	2	0	2	3	3	1	2	0	0	2	0	2	3	3	1	2	0	0	12	12	12	35.076	317	317	1	13	0	8206-08-01	By MS/MS
P67809	P67809	9	9	6	Nuclease-sensitive element-binding protein 1	YBX1		1	9	9	6	8	1	8	8	1	8	9	2	8	8	1	8	8	1	8	9	2	8	5	1	5	5	1	5	6	1	5	44.4	44.4	39.5	35.924	324	324	1	64	0	39.746	By MS/MS
P67936	P67936	7	3	2	Tropomyosin alpha-4 chain	TPM4		1	7	3	2	4	3	2	6	7	4	5	2	3	2	1	1	2	3	1	1	0	1	1	1	0	1	2	1	0	0	0	2021-08-23	2021-09-14	2021-05-10	28.521	248	248	1	12	0	2889-05-01	By matching
P68133;P68032;P63267;P62736	P68133;P68032;P63267;P62736	12;12;11;11	1;1;1;1	1;1;1;1	Actin, alpha skeletal muscle;Actin, alpha cardiac muscle 1;Actin, gamma-enteric smooth muscle;Actin, aortic smooth muscle	ACTA1;ACTC1;ACTG2;ACTA2	;;;	4	12	1	1	11	11	11	12	12	12	12	9	10	1	1	1	1	1	1	1	1	1	1	1	1	1	1	1	1	1	1	30.2	2021-02-04	2021-02-04	42.051	377	377;377;376;377	1	9	0	2.1796	By matching
Q5VTE0;P68104;Q05639	Q5VTE0;P68104;Q05639	8;8;4	8;8;4	8;8;4	Putative elongation factor 1-alpha-like 3;Elongation factor 1-alpha 1;Elongation factor 1-alpha 2	EEF1A1P5;EEF1A1;EEF1A2	;;	3	8	8	8	6	5	7	7	7	8	8	4	6	6	5	7	7	7	8	8	4	6	6	5	7	7	7	8	8	4	6	2021-03-19	2021-03-19	2021-03-19	50.184	462	462;462;463	1	71	0	40.085	By MS/MS
Q9BQE3;Q71U36;P68363;P0DPH8;P0DPH7;Q6PEY2;Q9NY65	Q9BQE3;Q71U36;P68363;P0DPH8;P0DPH7;Q6PEY2	7;7;7;5;5;5;2	7;7;7;5;5;5;2	3;3;3;2;2;2;0	Tubulin alpha-1C chain;Tubulin alpha-1A chain;Tubulin alpha-1B chain;Tubulin alpha-3E chain	TUBA1C;TUBA1A;TUBA1B;TUBA3E	;;;;;	7	7	7	3	3	3	6	3	7	6	4	6	1	3	3	6	3	7	6	4	6	1	2	2	3	2	3	2	2	3	1	2021-02-23	2021-02-23	10	49.895	449	449;451;451;450;450;450;449	1	46	0	25.185	By MS/MS
P68366	P68366	6	2	2	Tubulin alpha-4A chain	TUBA4A		1	6	2	2	2	1	3	2	6	5	2	3	0	1	0	0	1	2	1	0	0	0	1	0	0	1	2	1	0	0	0	2021-08-18	2021-06-05	2021-06-05	49.924	448	448	1	5	0	7232-01-01	By matching
P68371;P04350	P68371;P04350	13;8	2;1	2;1	Tubulin beta-4B chain;Tubulin beta-4A chain	TUBB4B;TUBB4A	;	2	13	2	2	8	9	10	10	12	9	12	10	11	2	1	2	2	2	0	2	1	2	2	1	2	2	2	0	2	1	2	33.3	2021-08-08	2021-08-08	49.83	445	445;444	1	14	0	3944-05-01	By MS/MS
Q8NEV1;P68400	Q8NEV1;P68400	4;4	4;4	4;4	Casein kinase II subunit alpha 3;Casein kinase II subunit alpha	CSNK2A3;CSNK2A1	;	2	4	4	4	4	0	3	3	1	2	2	0	1	4	0	3	3	1	2	2	0	1	4	0	3	3	1	2	2	0	1	2021-09-16	2021-09-16	2021-09-16	45.219	391	391;391	1	16	0	14.554	By MS/MS
Q6NXT2;Q71DI3;Q16695;P84243;P68431	Q6NXT2;Q71DI3;Q16695;P84243;P68431	2;2;2;2;2	2;2;2;2;2	2;2;2;2;2	Histone H3.3C;Histone H3.2;Histone H3.1t;Histone H3.3;Histone H3.1	H3F3C;HIST2H3A;HIST3H3;H3F3A;HIST1H3A	;;;;	5	2	2	2	2	2	2	2	2	2	2	2	2	2	2	2	2	2	2	2	2	2	2	2	2	2	2	2	2	2	2	2021-09-11	2021-09-11	2021-09-11	15.214	135	135;136;136;136;136	1	18	0	4936-02-01	By MS/MS
P68871;P02042	P68871;P02042	8;4	8;4	7;3	Hemoglobin subunit beta;LVV-hemorphin-7;Spinorphin;Hemoglobin subunit delta	HBB;HBD	;	2	8	8	7	3	2	3	4	2	3	3	3	8	3	2	3	4	2	3	3	3	8	2	1	2	3	1	2	2	2	7	57.8	57.8	51	15.998	147	147;147	1	34	0	45.031	By MS/MS
P69905	P69905	6	6	3	Hemoglobin subunit alpha	HBA1		1	6	6	3	4	5	4	4	3	4	5	5	6	4	5	4	4	3	4	5	5	6	1	2	1	1	1	1	2	2	3	50.7	50.7	2021-08-26	15.257	142	142	1	57	0	14.035	By matching
P78316	P78316	1	1	1	Nucleolar protein 14	NOP14		1	1	1	1	0	0	1	1	0	0	1	0	0	0	0	1	1	0	0	1	0	0	0	0	1	1	0	0	1	0	0	2021-03-01	2021-03-01	2021-03-01	97.667	857	857	1	3	0	5695-01-01
P78346	P78346	1	1	1	Ribonuclease P protein subunit p30	RPP30		1	1	1	1	1	0	1	0	0	1	1	0	1	1	0	1	0	0	1	1	0	1	1	0	1	0	0	1	1	0	1	2021-06-05	2021-06-05	2021-06-05	29.321	268	268	1	5	0.0012392	5033-01-01	By matching
P78347	P78347	2	2	2	General transcription factor II-I	GTF2I		1	2	2	2	1	0	1	2	0	1	1	0	0	1	0	1	2	0	1	1	0	0	1	0	1	2	0	1	1	0	0	2021-06-03	2021-06-03	2021-06-03	112.42	998	998	1	6	0	5557-02-01	By matching
P80723	P80723	5	5	5	Brain acid soluble protein 1	BASP1		1	5	5	5	5	1	5	5	0	3	5	1	4	5	1	5	5	0	3	5	1	4	5	1	5	5	0	3	5	1	4	44.5	44.5	44.5	22.693	227	227	1	33	0	32.033	By MS/MS
P81605	P81605	2	2	2	Dermcidin;Survival-promoting peptide;DCD-1	DCD		1	2	2	2	2	2	2	2	2	2	2	2	2	2	2	2	2	2	2	2	2	2	2	2	2	2	2	2	2	2	2	2021-07-12	2021-07-12	2021-07-12	11.284	110	110	1	26	0	10.261	By MS/MS
P83731	P83731	3	3	3	60S ribosomal protein L24	RPL24		1	3	3	3	3	1	3	3	1	3	3	1	1	3	1	3	3	1	3	3	1	1	3	1	3	3	1	3	3	1	1	2021-07-21	2021-07-21	2021-07-21	17.779	157	157	1	23	0	7.109	By MS/MS
P83881	P83881	4	1	1	60S ribosomal protein L36a	RPL36A		1	4	1	1	2	0	3	4	0	2	3	0	3	1	0	1	1	0	0	0	0	1	1	0	1	1	0	0	0	0	1	32.1	2021-04-10	2021-04-10	12.441	106	106	1	4	0.0036145	3924-01-01	By matching
P84090	P84090	5	5	5	Enhancer of rudimentary homolog	ERH		1	5	5	5	4	3	5	5	2	4	4	0	3	4	3	5	5	2	4	4	0	3	4	3	5	5	2	4	4	0	3	37.5	37.5	37.5	12.259	104	104	1	36	0	123.99	By MS/MS
P84098	P84098	10	10	10	60S ribosomal protein L19	RPL19		1	10	10	10	7	3	7	7	3	7	8	0	10	7	3	7	7	3	7	8	0	10	7	3	7	7	3	7	8	0	10	35.2	35.2	35.2	23.466	196	196	1	64	0	45.705	By MS/MS
P84103	P84103	8	7	7	Serine/arginine-rich splicing factor 3	SRSF3		1	8	7	7	7	1	7	6	2	6	7	2	5	6	1	6	5	2	5	6	2	4	6	1	6	5	2	5	6	2	4	39	39	39	19.329	164	164	1	42	0	14.399	By MS/MS
P98082	P98082	2	2	2	Disabled homolog 2	DAB2		1	2	2	2	1	1	2	0	0	2	0	0	0	1	1	2	0	0	2	0	0	0	1	1	2	0	0	2	0	0	0	2021-09-03	2021-09-03	2021-09-03	82.447	770	770	1	6	0	3551-02-01	By matching
P98175	P98175	1	1	1	RNA-binding protein 10	RBM10		1	1	1	1	1	0	1	1	0	0	1	0	0	1	0	1	1	0	0	1	0	0	1	0	1	1	0	0	1	0	0	2021-03-01	2021-03-01	2021-03-01	103.53	930	930	1	4	0.0035629	3556-01-01	By matching
P98179	P98179	1	1	1	RNA-binding protein 3	RBM3		1	1	1	1	0	0	1	1	0	1	1	1	0	0	0	1	1	0	1	1	1	0	0	0	1	1	0	1	1	1	0	2021-05-11	2021-05-11	2021-05-11	17.17	157	157	1	5	0	11.174
Q00325	Q00325	1	1	1	Phosphate carrier protein, mitochondrial	SLC25A3		1	1	1	1	0	1	0	0	1	0	0	0	0	0	1	0	0	1	0	0	0	0	0	1	0	0	1	0	0	0	0	2021-08-02	2021-08-02	2021-08-02	40.094	362	362	1	2	0.002457	1.484
Q00577	Q00577	1	1	1	Transcriptional activator protein Pur-alpha	PURA		1	1	1	1	1	0	1	1	0	1	1	0	1	1	0	1	1	0	1	1	0	1	1	0	1	1	0	1	1	0	1	2021-01-07	2021-01-07	2021-01-07	34.91	322	322	1	6	0	7211-03-01	By MS/MS
Q00610	Q00610	4	4	4	Clathrin heavy chain 1	CLTC		1	4	4	4	2	1	2	2	4	1	1	0	0	2	1	2	2	4	1	1	0	0	2	1	2	2	4	1	1	0	0	2021-02-04	2021-02-04	2021-02-04	191.61	1675	1675	1	13	0	9.0447	By matching
Q00839	Q00839	15	15	15	Heterogeneous nuclear ribonucleoprotein U	HNRNPU		1	15	15	15	13	5	13	10	10	11	9	3	7	13	5	13	10	10	11	9	3	7	13	5	13	10	10	11	9	3	7	2021-02-18	2021-02-18	2021-02-18	90.583	825	825	1	100	0	43.033	By MS/MS
Q01082	Q01082	3	3	3	Spectrin beta chain, non-erythrocytic 1	SPTBN1		1	3	3	3	2	1	1	1	1	1	1	0	0	2	1	1	1	1	1	1	0	0	2	1	1	1	1	1	1	0	0	2021-09-01	2021-09-01	2021-09-01	274.61	2364	2364	1	8	0	2.1319	By MS/MS
Q01085	Q01085	1	1	1	Nucleolysin TIAR	TIAL1		1	1	1	1	0	0	1	0	0	0	0	0	0	0	0	1	0	0	0	0	0	0	0	0	1	0	0	0	0	0	0	2021-08-04	2021-08-04	2021-08-04	41.59	375	375	1	1	0	2.0124
Q01130;Q9BRL6	Q01130	4;1	4;1	4;1	Serine/arginine-rich splicing factor 2	SRSF2		2	4	4	4	3	1	3	3	1	3	3	1	3	3	1	3	3	1	3	3	1	3	3	1	3	3	1	3	3	1	3	2021-08-20	2021-08-20	2021-08-20	25.476	221	221;282	1	34	0	24.793	By MS/MS
Q01518	Q01518	3	3	3	Adenylyl cyclase-associated protein 1	CAP1		1	3	3	3	0	0	0	0	3	0	0	0	0	0	0	0	0	3	0	0	0	0	0	0	0	0	3	0	0	0	0	2021-01-10	2021-01-10	2021-01-10	51.901	475	475	1	5	0	26.484
Q01650	Q01650	1	1	1	Large neutral amino acids transporter small subunit 1	SLC7A5		1	1	1	1	1	0	1	0	0	1	0	0	0	1	0	1	0	0	1	0	0	0	1	0	1	0	0	1	0	0	0	2021-08-02	2021-08-02	2021-08-02	55.01	507	507	1	3	0	7899-01-01	By matching
Q01780	Q01780	42	42	42	Exosome component 10	EXOSC10		1	42	42	42	27	0	41	20	2	38	23	0	39	27	0	41	20	2	38	23	0	39	27	0	41	20	2	38	23	0	39	51.2	51.2	51.2	100.83	885	885	1	254	0	162.99	By MS/MS
Q01831	Q01831	4	4	4	DNA repair protein complementing XP-C cells	XPC		1	4	4	4	3	0	3	2	0	3	2	0	3	3	0	3	2	0	3	2	0	3	3	0	3	2	0	3	2	0	3	2021-06-08	2021-06-08	2021-06-08	105.95	940	940	1	16	0	10.846	By MS/MS
Q01844	Q01844	6	6	6	RNA-binding protein EWS	EWSR1		1	6	6	6	5	2	4	5	3	6	5	2	4	5	2	4	5	3	6	5	2	4	5	2	4	5	3	6	5	2	4	2021-01-13	2021-01-13	2021-01-13	68.477	656	656	1	42	0	17.58	By MS/MS
Q01995	Q01995	1	1	1	Transgelin	TAGLN		1	1	1	1	0	0	1	0	0	0	0	0	0	0	0	1	0	0	0	0	0	0	0	0	1	0	0	0	0	0	0	2021-05-05	2021-05-05	2021-05-05	22.611	201	201	1	1	0	2.041
Q02241	Q02241	6	6	6	Kinesin-like protein KIF23	KIF23		1	6	6	6	3	0	5	6	0	5	5	0	3	3	0	5	6	0	5	5	0	3	3	0	5	6	0	5	5	0	3	9	9	9	110.06	960	960	1	27	0	15.814	By MS/MS
Q02413	Q02413	17	17	17	Desmoglein-1	DSG1		1	17	17	17	9	15	12	15	16	13	15	14	12	9	15	12	15	16	13	15	14	12	9	15	12	15	16	13	15	14	12	2021-01-23	2021-01-23	2021-01-23	113.75	1049	1049	1	171	0	149.52	By MS/MS
Q02543	Q02543	5	5	5	60S ribosomal protein L18a	RPL18A		1	5	5	5	4	1	3	4	1	4	4	1	4	4	1	3	4	1	4	4	1	4	4	1	3	4	1	4	4	1	4	21	21	21	20.762	176	176	1	40	0	6.0968	By MS/MS
Q02878	Q02878	18	18	18	60S ribosomal protein L6	RPL6		1	18	18	18	17	8	17	18	7	17	18	2	15	17	8	17	18	7	17	18	2	15	17	8	17	18	7	17	18	2	15	51	51	51	32.728	288	288	1	167	0	100.84	By MS/MS
Q02880	Q02880	30	22	22	DNA topoisomerase 2-beta	TOP2B		1	30	22	22	29	4	25	27	1	26	28	2	21	21	2	18	21	1	19	21	1	16	21	2	18	21	1	19	21	1	16	2021-09-23	2021-06-18	2021-06-18	183.26	1626	1626	1	143	0	56.035	By MS/MS
Q02978	Q02978	1	1	1	Mitochondrial 2-oxoglutarate/malate carrier protein	SLC25A11		1	1	1	1	1	0	1	1	1	1	1	0	0	1	0	1	1	1	1	1	0	0	1	0	1	1	1	1	1	0	0	2021-01-05	2021-01-05	2021-01-05	34.061	314	314	1	6	0	8331-02-01	By MS/MS
Q03164	Q03164	59	59	58	Histone-lysine N-methyltransferase 2A;MLL cleavage product N320;MLL cleavage product C180	KMT2A		1	59	59	58	4	2	58	2	0	49	2	0	54	4	2	58	2	0	49	2	0	54	4	2	57	2	0	48	2	0	53	2021-01-19	2021-01-19	2021-09-18	431.76	3969	3969	1	201	0	323.31	By matching
Q03701	Q03701	3	3	3	CCAAT/enhancer-binding protein zeta	CEBPZ		1	3	3	3	3	0	3	2	0	2	2	0	0	3	0	3	2	0	2	2	0	0	3	0	3	2	0	2	2	0	0	3	3	3	120.97	1054	1054	1	12	0	5806-02-01	By MS/MS
Q04941	Q04941	1	1	1	Proteolipid protein 2	PLP2		1	1	1	1	0	0	0	0	1	0	0	0	0	0	0	0	0	1	0	0	0	0	0	0	0	0	1	0	0	0	0	2021-06-08	2021-06-08	2021-06-08	16.691	152	152	1	1	0	3.0104
Q05048	Q05048	6	6	6	Cleavage stimulation factor subunit 1	CSTF1		1	6	6	6	1	0	6	0	0	5	0	0	4	1	0	6	0	0	5	0	0	4	1	0	6	0	0	5	0	0	4	19	19	19	48.357	431	431	1	18	0	25.803	By matching
Q05519	Q05519	2	2	2	Serine/arginine-rich splicing factor 11	SRSF11		1	2	2	2	2	1	2	2	2	2	2	2	2	2	1	2	2	2	2	2	2	2	2	1	2	2	2	2	2	2	2	2021-04-06	2021-04-06	2021-04-06	53.542	484	484	1	23	0	8889-02-01	By MS/MS
Q05707	Q05707	2	2	2	Collagen alpha-1(XIV) chain	COL14A1		1	2	2	2	2	2	1	1	1	1	2	1	1	2	2	1	1	1	1	2	1	1	2	2	1	1	1	1	2	1	1	2021-03-01	2021-03-01	2021-03-01	193.51	1796	1796	1	12	0	14.636	By MS/MS
Q06265	Q06265	5	5	5	Exosome complex component RRP45	EXOSC9		1	5	5	5	1	0	5	2	0	4	4	0	4	1	0	5	2	0	4	4	0	4	1	0	5	2	0	4	4	0	4	2021-04-19	2021-04-19	2021-04-19	48.948	439	439	1	20	0	8.641	By matching
Q06830;Q13162	Q06830	5;1	5;1	4;1	Peroxiredoxin-1	PRDX1		2	5	5	4	1	3	2	2	3	2	3	2	3	1	3	2	2	3	2	3	2	3	1	3	2	2	3	1	2	2	3	2021-06-29	2021-06-29	2021-01-24	2021-11-22	199	199;271	1	21	0	8039-06-01	By matching
Q07020	Q07020	11	11	11	60S ribosomal protein L18	RPL18		1	11	11	11	11	6	11	11	5	10	11	3	10	11	6	11	11	5	10	11	3	10	11	6	11	11	5	10	11	3	10	42.6	42.6	42.6	21.634	188	188	1	121	0	72.445	By MS/MS
Q07021	Q07021	4	4	4	Complement component 1 Q subcomponent-binding protein, mitochondrial	C1QBP		1	4	4	4	2	0	2	2	2	4	1	0	2	2	0	2	2	2	4	1	0	2	2	0	2	2	2	4	1	0	2	2021-02-14	2021-02-14	2021-02-14	31.362	282	282	1	17	0	29.119	By matching
Q07065	Q07065	19	19	19	Cytoskeleton-associated protein 4	CKAP4		1	19	19	19	15	0	17	14	11	15	13	2	16	15	0	17	14	11	15	13	2	16	15	0	17	14	11	15	13	2	16	42.7	42.7	42.7	66.022	602	602	1	111	0	74.786	By MS/MS
Q07157	Q07157	36	36	36	Tight junction protein ZO-1	TJP1		1	36	36	36	8	2	36	5	0	35	4	1	22	8	2	36	5	0	35	4	1	22	8	2	36	5	0	35	4	1	22	31	31	31	195.46	1748	1748	1	122	0	72.396	By matching
Q07666	Q07666	5	5	5	KH domain-containing, RNA-binding, signal transduction-associated protein 1	KHDRBS1		1	5	5	5	5	1	5	4	2	5	5	2	4	5	1	5	4	2	5	5	2	4	5	1	5	4	2	5	5	2	4	2021-08-17	2021-08-17	2021-08-17	48.227	443	443	1	33	0	14.045	By MS/MS
Q07955	Q07955	11	11	11	Serine/arginine-rich splicing factor 1	SRSF1		1	11	11	11	11	4	11	9	4	8	9	3	8	11	4	11	9	4	8	9	3	8	11	4	11	9	4	8	9	3	8	39.9	39.9	39.9	27.744	248	248	1	81	0	53.879	By MS/MS
Q08170	Q08170	3	1	1	Serine/arginine-rich splicing factor 4	SRSF4		1	3	1	1	3	1	3	3	2	3	3	1	3	1	0	1	1	0	1	1	0	1	1	0	1	1	0	1	1	0	1	2021-03-06	2	2	56.678	494	494	1	7	0.0034722	2352-01-01	By MS/MS
Q08188	Q08188	6	6	6	Protein-glutamine gamma-glutamyltransferase E;Protein-glutamine gamma-glutamyltransferase E 50 kDa catalytic chain;Protein-glutamine gamma-glutamyltransferase E 27 kDa non-catalytic chain	TGM3		1	6	6	6	1	2	3	2	5	5	4	3	3	1	2	3	2	5	5	4	3	3	1	2	3	2	5	5	4	3	3	2021-03-14	2021-03-14	2021-03-14	76.631	693	693	1	33	0	16.207	By matching
Q08211	Q08211	36	36	36	ATP-dependent RNA helicase A	DHX9		1	36	36	36	31	6	30	27	3	23	27	0	16	31	6	30	27	3	23	27	0	16	31	6	30	27	3	23	27	0	16	35.3	35.3	35.3	140.96	1270	1270	1	194	0	306.23	By MS/MS
Q08379	Q08379	1	1	1	Golgin subfamily A member 2	GOLGA2		1	1	1	1	0	0	1	0	1	1	0	0	0	0	0	1	0	1	1	0	0	0	0	0	1	0	1	1	0	0	0	2021-02-01	2021-02-01	2021-02-01	113.08	1002	1002	1	3	0	6054-01-01
Q08554	Q08554	8	8	8	Desmocollin-1	DSC1		1	8	8	8	5	4	4	5	6	6	8	6	7	5	4	4	5	6	6	8	6	7	5	4	4	5	6	6	8	6	7	2021-02-12	2021-02-12	2021-02-12	99.986	894	894	1	64	0	14.889	By matching
Q08945	Q08945	2	2	2	FACT complex subunit SSRP1	SSRP1		1	2	2	2	2	0	2	2	2	2	2	0	1	2	0	2	2	2	2	2	0	1	2	0	2	2	2	2	2	0	1	2021-01-04	2021-01-04	2021-01-04	81.074	709	709	1	13	0	3357-02-01	By matching
Q09028	Q09028	2	2	2	Histone-binding protein RBBP4	RBBP4		1	2	2	2	1	1	1	1	0	1	1	0	2	1	1	1	1	0	1	1	0	2	1	1	1	1	0	1	1	0	2	2021-06-09	2021-06-09	2021-06-09	47.655	425	425	1	8	0	7.422	By MS/MS
Q09161	Q09161	2	2	2	Nuclear cap-binding protein subunit 1	NCBP1		1	2	2	2	2	0	2	2	0	2	2	0	1	2	0	2	2	0	2	2	0	1	2	0	2	2	0	2	2	0	1	2021-01-04	2021-01-04	2021-01-04	91.838	790	790	1	11	0	9422-03-01	By matching
Q09666	Q09666	5	5	5	Neuroblast differentiation-associated protein AHNAK	AHNAK		1	5	5	5	3	1	2	4	5	3	5	1	2	3	1	2	4	5	3	5	1	2	3	1	2	4	5	3	5	1	2	2021-04-02	2021-04-02	2021-04-02	629.09	5890	5890	1	26	0	5.842	By matching
Q10570	Q10570	4	4	4	Cleavage and polyadenylation specificity factor subunit 1	CPSF1		1	4	4	4	3	0	3	2	0	3	3	0	3	3	0	3	2	0	3	3	0	3	3	0	3	2	0	3	3	0	3	2021-07-03	2021-07-03	2021-07-03	160.88	1443	1443	1	17	0	11.203	By matching
Q12788	Q12788	11	11	11	Transducin beta-like protein 3	TBL3		1	11	11	11	10	1	10	9	0	9	6	0	3	10	1	10	9	0	9	6	0	3	10	1	10	9	0	9	6	0	3	2021-02-20	2021-02-20	2021-02-20	89.034	808	808	1	49	0	28.476	By MS/MS
Q12789	Q12789	11	11	11	General transcription factor 3C polypeptide 1	GTF3C1		1	11	11	11	8	0	10	7	0	7	5	0	7	8	0	10	7	0	7	5	0	7	8	0	10	7	0	7	5	0	7	2021-02-07	2021-02-07	2021-02-07	238.87	2109	2109	1	44	0	37.505	By MS/MS
Q12797	Q12797	3	3	3	Aspartyl/asparaginyl beta-hydroxylase	ASPH		1	3	3	3	3	0	3	2	0	3	2	0	2	3	0	3	2	0	3	2	0	2	3	0	3	2	0	3	2	0	2	2021-09-06	2021-09-06	2021-09-06	85.862	758	758	1	15	0	7723-03-01	By matching
Q12800;Q9NZI7	Q12800;Q9NZI7	2;1	2;1	2;1	Alpha-globin transcription factor CP2;Upstream-binding protein 1	TFCP2;UBP1	;	2	2	2	2	2	0	2	2	0	2	2	0	0	2	0	2	2	0	2	2	0	0	2	0	2	2	0	2	2	0	0	6	6	6	57.255	502	502;540	1	10	0	9659-04-01	By matching
Q12824	Q12824	1	1	1	SWI/SNF-related matrix-associated actin-dependent regulator of chromatin subfamily B member 1	SMARCB1		1	1	1	1	1	0	1	1	0	1	1	0	1	1	0	1	1	0	1	1	0	1	1	0	1	1	0	1	1	0	1	2021-04-03	2021-04-03	2021-04-03	44.141	385	385	1	6	0	3.0099	By MS/MS
Q12873	Q12873	3	3	2	Chromodomain-helicase-DNA-binding protein 3	CHD3		1	3	3	2	1	0	3	1	0	2	1	0	1	1	0	3	1	0	2	1	0	1	1	0	2	1	0	2	1	0	1	2021-07-01	2021-07-01	2021-01-01	226.59	2000	2000	1	9	0	5211-04-01	By matching
Q12874	Q12874	3	3	3	Splicing factor 3A subunit 3	SF3A3		1	3	3	3	3	0	3	3	0	1	3	0	2	3	0	3	3	0	1	3	0	2	3	0	3	3	0	1	3	0	2	2021-02-08	2021-02-08	2021-02-08	58.848	501	501	1	16	0	18.819	By MS/MS
Q12904	Q12904	1	1	1	Aminoacyl tRNA synthase complex-interacting multifunctional protein 1;Endothelial monocyte-activating polypeptide 2	AIMP1		1	1	1	1	1	0	0	1	1	0	1	0	1	1	0	0	1	1	0	1	0	1	1	0	0	1	1	0	1	0	1	2021-07-06	2021-07-06	2021-07-06	34.352	312	312	1	5	0	9716-01-01	By MS/MS
Q12905	Q12905	12	12	12	Interleukin enhancer-binding factor 2	ILF2		1	12	12	12	10	2	12	10	3	8	10	0	7	10	2	12	10	3	8	10	0	7	10	2	12	10	3	8	10	0	7	47.9	47.9	47.9	43.062	390	390	1	81	0	42.929	By MS/MS
Q12906	Q12906	19	19	16	Interleukin enhancer-binding factor 3	ILF3		1	19	19	16	16	2	19	14	4	14	15	0	7	16	2	19	14	4	14	15	0	7	13	2	16	11	3	11	12	0	6	2021-08-25	2021-08-25	2021-07-22	95.337	894	894	1	111	0	43.342	By MS/MS
Q12996	Q12996	6	6	6	Cleavage stimulation factor subunit 3	CSTF3		1	6	6	6	0	0	5	0	0	6	0	0	3	0	0	5	0	0	6	0	0	3	0	0	5	0	0	6	0	0	3	2021-03-16	2021-03-16	2021-03-16	82.921	717	717	1	14	0	15.155
Q13084	Q13084	2	2	2	39S ribosomal protein L28, mitochondrial	MRPL28		1	2	2	2	2	0	2	0	0	2	0	0	2	2	0	2	0	0	2	0	0	2	2	0	2	0	0	2	0	0	2	2021-07-13	2021-07-13	2021-07-13	30.156	256	256	1	8	0	3814-02-01	By matching
Q13123	Q13123	1	1	1	Protein Red	IK		1	1	1	1	1	0	0	1	0	0	1	0	0	1	0	0	1	0	0	1	0	0	1	0	0	1	0	0	1	0	0	2021-07-02	2021-07-02	2021-07-02	65.601	557	557	1	3	0	3684-03-01	By MS/MS
Q13148	Q13148	3	3	3	TAR DNA-binding protein 43	TARDBP		1	3	3	3	3	0	2	3	0	2	2	1	0	3	0	2	3	0	2	2	1	0	3	0	2	3	0	2	2	1	0	2021-06-11	2021-06-11	2021-06-11	44.739	414	414	1	13	0	4.0781	By MS/MS
Q13151	Q13151	3	3	3	Heterogeneous nuclear ribonucleoprotein A0	HNRNPA0		1	3	3	3	3	3	3	2	3	3	3	2	1	3	3	3	2	3	3	3	2	1	3	3	3	2	3	3	3	2	1	2021-04-17	2021-04-17	2021-04-17	30.84	305	305	1	23	0	19.516	By MS/MS
Q13191	Q13191	1	1	1	E3 ubiquitin-protein ligase CBL-B	CBLB		1	1	1	1	0	0	1	0	0	1	0	0	1	0	0	1	0	0	1	0	0	1	0	0	1	0	0	1	0	0	1	2021-03-03	2021-03-03	2021-03-03	109.45	982	982	1	5	0	8218-04-01
Q13242	Q13242	2	2	2	Serine/arginine-rich splicing factor 9	SRSF9		1	2	2	2	1	0	2	1	0	2	1	0	0	1	0	2	1	0	2	1	0	0	1	0	2	1	0	2	1	0	0	2021-05-09	2021-05-09	2021-05-09	25.542	221	221	1	10	0	3.0361	By MS/MS
Q13243	Q13243	5	4	4	Serine/arginine-rich splicing factor 5	SRSF5		1	5	4	4	5	2	5	5	2	5	5	1	4	4	1	4	4	1	4	4	0	3	4	1	4	4	1	4	4	0	3	2021-04-18	2021-01-15	2021-01-15	31.263	272	272	1	27	0	1961-12-01	By MS/MS
Q13247	Q13247	7	7	5	Serine/arginine-rich splicing factor 6	SRSF6		1	7	7	5	7	1	7	7	2	7	7	1	6	7	1	7	7	2	7	7	1	6	5	0	5	5	0	5	5	0	4	2021-06-18	2021-06-18	16	39.586	344	344	1	57	0	35.343	By MS/MS
Q13263	Q13263	4	4	4	Transcription intermediary factor 1-beta	TRIM28		1	4	4	4	2	0	4	2	1	2	3	0	4	2	0	4	2	1	2	3	0	4	2	0	4	2	1	2	3	0	4	2021-07-09	2021-07-09	2021-07-09	88.549	835	835	1	18	0	64.441	By matching
Q13283	Q13283	3	2	2	Ras GTPase-activating protein-binding protein 1	G3BP1		1	3	2	2	3	0	3	3	1	1	3	0	1	2	0	2	2	0	1	2	0	1	2	0	2	2	0	1	2	0	1	2021-01-10	2021-05-07	2021-05-07	52.164	466	466	1	15	0	7777-01-01	By matching
Q13310;Q5JQF8	Q13310	10;1	6;1	6;1	Polyadenylate-binding protein 4	PABPC4		2	10	6	6	8	3	8	8	3	9	9	0	7	6	2	5	5	1	6	5	0	4	6	2	5	5	1	6	5	0	4	2021-02-20	12	12	70.782	644	644;200	1	39	0	5023-09-01	By MS/MS
Q13347	Q13347	2	2	2	Eukaryotic translation initiation factor 3 subunit I	EIF3I		1	2	2	2	1	0	1	1	1	0	1	0	0	1	0	1	1	1	0	1	0	0	1	0	1	1	1	0	1	0	0	2021-05-06	2021-05-06	2021-05-06	36.501	325	325	1	5	0.001233	4916-01-01	By matching
Q13428	Q13428	7	7	7	Treacle protein	TCOF1		1	7	7	7	7	1	7	5	2	4	6	0	3	7	1	7	5	2	4	6	0	3	7	1	7	5	2	4	6	0	3	2021-02-07	2021-02-07	2021-02-07	152.1	1488	1488	1	40	0	17.513	By MS/MS
Q13435	Q13435	10	10	10	Splicing factor 3B subunit 2	SF3B2		1	10	10	10	8	2	8	8	1	4	3	0	4	8	2	8	8	1	4	3	0	4	8	2	8	8	1	4	3	0	4	2021-09-17	2021-09-17	2021-09-17	100.23	895	895	1	38	0	27.954	By MS/MS
Q13492	Q13492	1	1	1	Phosphatidylinositol-binding clathrin assembly protein	PICALM		1	1	1	1	1	1	1	0	1	0	0	0	0	1	1	1	0	1	0	0	0	0	1	1	1	0	1	0	0	0	0	2021-03-02	2021-03-02	2021-03-02	70.754	652	652	1	4	0	3803-07-01	By matching
Q13523	Q13523	5	5	5	Serine/threonine-protein kinase PRP4 homolog	PRPF4B		1	5	5	5	4	0	4	3	0	3	3	0	3	4	0	4	3	0	3	3	0	3	4	0	4	3	0	3	3	0	3	2021-06-05	2021-06-05	2021-06-05	116.99	1007	1007	1	20	0	5005-03-01	By MS/MS
Q13547;Q92769	Q13547;Q92769	1;1	1;1	1;1	Histone deacetylase 1;Histone deacetylase 2	HDAC1;HDAC2	;	2	1	1	1	1	0	1	1	1	1	1	0	0	1	0	1	1	1	1	1	0	0	1	0	1	1	1	1	1	0	0	2021-05-02	2021-05-02	2021-05-02	55.102	482	482;488	1	6	0.002445	4436-01-01	By matching
Q13561	Q13561	13	13	13	Dynactin subunit 2	DCTN2		1	13	13	13	0	0	11	0	0	12	0	0	7	0	0	11	0	0	12	0	0	7	0	0	11	0	0	12	0	0	7	43.1	43.1	43.1	44.23	401	401	1	35	0	42.047
Q13573	Q13573	1	1	1	SNW domain-containing protein 1	SNW1		1	1	1	1	0	0	1	1	0	1	1	0	1	0	0	1	1	0	1	1	0	1	0	0	1	1	0	1	1	0	1	2021-07-04	2021-07-04	2021-07-04	61.494	536	536	1	5	0	2.0482
Q13601	Q13601	2	2	2	KRR1 small subunit processome component homolog	KRR1		1	2	2	2	2	0	2	2	0	2	2	0	1	2	0	2	2	0	2	2	0	1	2	0	2	2	0	2	2	0	1	2021-08-06	2021-08-06	2021-08-06	43.664	381	381	1	11	0	4596-05-01	By matching
Q13610	Q13610	3	3	3	Periodic tryptophan protein 1 homolog	PWP1		1	3	3	3	2	0	3	2	0	2	3	0	2	2	0	3	2	0	2	3	0	2	2	0	3	2	0	2	3	0	2	2021-02-11	2021-02-11	2021-02-11	55.827	501	501	1	14	0	9572-04-01	By matching
Q13823	Q13823	6	6	6	Nucleolar GTP-binding protein 2	GNL2		1	6	6	6	3	0	6	3	0	2	1	0	4	3	0	6	3	0	2	1	0	4	3	0	6	3	0	2	1	0	4	2021-08-11	2021-08-11	2021-08-11	83.654	731	731	1	25	0	7337-05-01	By MS/MS
Q13835	Q13835	3	3	3	Plakophilin-1	PKP1		1	3	3	3	3	3	3	3	3	3	3	3	2	3	3	3	3	3	3	3	3	2	3	3	3	3	3	3	3	3	2	4	4	4	82.86	747	747	1	26	0	10.328	By matching
Q13867	Q13867	3	3	3	Bleomycin hydrolase	BLMH		1	3	3	3	2	2	1	2	3	3	3	2	2	2	2	1	2	3	3	3	2	2	2	2	1	2	3	3	3	2	2	2021-02-11	2021-02-11	2021-02-11	52.562	455	455	1	22	0	4078-06-01	By matching
Q13868	Q13868	13	13	13	Exosome complex component RRP4	EXOSC2		1	13	13	13	6	1	13	9	0	12	10	1	12	6	1	13	9	0	12	10	1	12	6	1	13	9	0	12	10	1	12	54.6	54.6	54.6	32.789	293	293	1	89	0	113.59	By MS/MS
Q13901	Q13901	1	1	1	Nuclear nucleic acid-binding protein C1D	C1D		1	1	1	1	1	0	1	1	0	1	1	0	1	1	0	1	1	0	1	1	0	1	1	0	1	1	0	1	1	0	1	2021-01-07	2021-01-07	2021-01-07	16.019	141	141	1	6	0.0035253	2902-01-01	By MS/MS
Q14103	Q14103	2	2	2	Heterogeneous nuclear ribonucleoprotein D0	HNRNPD		1	2	2	2	2	1	2	2	2	2	2	0	2	2	1	2	2	2	2	2	0	2	2	1	2	2	2	2	2	0	2	2021-05-06	2021-05-06	2021-05-06	38.434	355	355	1	15	0	3747-04-01	By MS/MS
Q14134	Q14134	1	1	1	Tripartite motif-containing protein 29	TRIM29		1	1	1	1	0	0	0	0	1	0	0	0	0	0	0	0	0	1	0	0	0	0	0	0	0	0	1	0	0	0	0	2021-04-02	2021-04-02	2021-04-02	65.834	588	588	1	1	0.0054054	0.99055
Q14137	Q14137	3	3	3	Ribosome biogenesis protein BOP1	BOP1		1	3	3	3	3	0	3	1	0	1	1	0	0	3	0	3	1	0	1	1	0	0	3	0	3	1	0	1	1	0	0	2021-06-05	2021-06-05	2021-06-05	83.629	746	746	1	9	0	3729-03-01	By MS/MS
Q14157	Q14157	11	11	11	Ubiquitin-associated protein 2-like	UBAP2L		1	11	11	11	9	4	9	10	5	7	10	5	9	9	4	9	10	5	7	10	5	9	9	4	9	10	5	7	10	5	9	2021-05-17	2021-05-17	2021-05-17	114.53	1087	1087	1	68	0	27.906	By MS/MS
Q14203	Q14203	12	12	12	Dynactin subunit 1	DCTN1		1	12	12	12	0	0	11	0	1	12	0	0	8	0	0	11	0	1	12	0	0	8	0	0	11	0	1	12	0	0	8	2021-01-12	2021-01-12	2021-01-12	141.69	1278	1278	1	34	0	17.024
Q14444	Q14444	8	8	8	Caprin-1	CAPRIN1		1	8	8	8	6	0	3	8	1	3	7	0	3	6	0	3	8	1	3	7	0	3	6	0	3	8	1	3	7	0	3	15	15	15	78.365	709	709	1	35	0	30.943	By MS/MS
Q14498;Q86U06	Q14498	14;1	14;1	14;1	RNA-binding protein 39	RBM39		2	14	14	14	10	6	13	11	5	10	11	4	10	10	6	13	11	5	10	11	4	10	10	6	13	11	5	10	11	4	10	2021-01-28	2021-01-28	2021-01-28	59.379	530	530;439	1	82	0	45.179	By MS/MS
Q14562	Q14562	2	2	2	ATP-dependent RNA helicase DHX8	DHX8		1	2	2	2	2	0	1	2	0	1	1	0	1	2	0	1	2	0	1	1	0	1	2	0	1	2	0	1	1	0	1	2021-09-02	2021-09-02	2021-09-02	139.31	1220	1220	1	8	0	19.701	By MS/MS
Q14574	Q14574	3	3	3	Desmocollin-3	DSC3		1	3	3	3	2	3	1	3	3	1	3	2	2	2	3	1	3	3	1	3	2	2	2	3	1	3	3	1	3	2	2	2021-04-05	2021-04-05	2021-04-05	99.968	896	896	1	20	0	8976-07-01	By matching
Q14676	Q14676	9	9	9	Mediator of DNA damage checkpoint protein 1	MDC1		1	9	9	9	7	0	8	9	1	7	9	0	7	7	0	8	9	1	7	9	0	7	7	0	8	9	1	7	9	0	7	2021-01-11	2021-01-11	2021-01-11	226.66	2089	2089	1	59	0	19.334	By MS/MS
Q14677	Q14677	1	1	1	Clathrin interactor 1	CLINT1		1	1	1	1	1	1	1	1	1	1	0	0	0	1	1	1	1	1	1	0	0	0	1	1	1	1	1	1	0	0	0	2021-02-02	2021-02-02	2021-02-02	68.259	625	625	1	6	0	7.142	By matching
Q14683	Q14683	1	1	1	Structural maintenance of chromosomes protein 1A	SMC1A		1	1	1	1	1	0	1	1	0	1	1	0	1	1	0	1	1	0	1	1	0	1	1	0	1	1	0	1	1	0	1	0.8	0.8	0.8	143.23	1233	1233	1	6	0	8211-01-01	By matching
Q14684	Q14684	6	6	6	Ribosomal RNA processing protein 1 homolog B	RRP1B		1	6	6	6	6	1	6	5	1	4	5	1	4	6	1	6	5	1	4	5	1	4	6	1	6	5	1	4	5	1	4	14	14	14	84.427	758	758	1	33	0	6303-08-01	By MS/MS
Q14690	Q14690	18	18	18	Protein RRP5 homolog	PDCD11		1	18	18	18	15	3	18	16	0	13	15	0	9	15	3	18	16	0	13	15	0	9	15	3	18	16	0	13	15	0	9	2021-08-12	2021-08-12	2021-08-12	208.7	1871	1871	1	91	0	34.16	By MS/MS
Q14692	Q14692	3	3	3	Ribosome biogenesis protein BMS1 homolog	BMS1		1	3	3	3	2	0	3	1	0	1	1	0	1	2	0	3	1	0	1	1	0	1	2	0	3	1	0	1	1	0	1	2021-09-02	2021-09-02	2021-09-02	145.81	1282	1282	1	9	0	8.1208	By MS/MS
Q14703	Q14703	1	1	1	Membrane-bound transcription factor site-1 protease	MBTPS1		1	1	1	1	1	1	1	1	1	1	1	1	0	1	1	1	1	1	1	1	1	0	1	1	1	1	1	1	1	1	0	2021-04-01	2021-04-01	2021-04-01	117.75	1052	1052	1	8	0.0035006	2614-01-01	By MS/MS
Q14839;Q8TDI0	Q14839;Q8TDI0	2;2	1;1	1;1	Chromodomain-helicase-DNA-binding protein 4;Chromodomain-helicase-DNA-binding protein 5	CHD4;CHD5	;	2	2	1	1	0	0	1	1	0	1	1	0	0	0	0	0	1	0	1	1	0	0	0	0	0	1	0	1	1	0	0	2021-03-01	0.7	0.7	218	1912	1912;1954	1	3	0	5622-01-01
Q14966	Q14966	2	2	2	Zinc finger protein 638	ZNF638		1	2	2	2	2	0	2	2	0	1	2	0	2	2	0	2	2	0	1	2	0	2	2	0	2	2	0	1	2	0	2	2021-02-01	2021-02-01	2021-02-01	220.62	1978	1978	1	11	0	3451-03-01	By MS/MS
Q14978	Q14978	6	6	6	Nucleolar and coiled-body phosphoprotein 1	NOLC1		1	6	6	6	3	4	5	6	6	4	5	4	4	3	4	5	6	6	4	5	4	4	3	4	5	6	6	4	5	4	4	2021-07-07	2021-07-07	2021-07-07	73.602	699	699	1	41	0	10.398	By matching
Q14980	Q14980	58	58	58	Nuclear mitotic apparatus protein 1	NUMA1		1	58	58	58	48	21	56	42	11	42	43	7	35	48	21	56	42	11	42	43	7	35	48	21	56	42	11	42	43	7	35	36.1	36.1	36.1	238.26	2115	2115	1	345	0	236.35	By MS/MS
Q15003	Q15003	1	1	1	Condensin complex subunit 2	NCAPH		1	1	1	1	1	1	1	1	1	0	0	1	1	1	1	1	1	1	0	0	1	1	1	1	1	1	1	0	0	1	1	2021-03-01	2021-03-01	2021-03-01	82.562	741	741	1	7	0.0074866	0.94378	By matching
Q15007	Q15007	2	2	2	Pre-mRNA-splicing regulator WTAP	WTAP		1	2	2	2	2	0	1	1	0	1	2	0	0	2	0	1	1	0	1	2	0	0	2	0	1	1	0	1	2	0	0	2021-01-06	2021-01-06	2021-01-06	44.243	396	396	1	7	0	6583-05-01	By MS/MS
Q15024	Q15024	6	6	6	Exosome complex component RRP42	EXOSC7		1	6	6	6	2	0	5	3	0	5	2	1	6	2	0	5	3	0	5	2	1	6	2	0	5	3	0	5	2	1	6	2021-04-24	2021-04-24	2021-04-24	31.821	291	291	1	35	0	52.49	By MS/MS
Q15029	Q15029	20	20	19	116 kDa U5 small nuclear ribonucleoprotein component	EFTUD2		1	20	20	19	17	3	17	17	3	16	18	1	11	17	3	17	17	3	16	18	1	11	16	2	16	16	2	15	17	0	10	2021-09-28	2021-09-28	2021-09-27	109.43	972	972	1	109	0	57.585	By MS/MS
Q15046	Q15046	1	1	1	Lysine--tRNA ligase	KARS		1	1	1	1	1	0	0	0	0	0	0	0	0	1	0	0	0	0	0	0	0	0	1	0	0	0	0	0	0	0	0	2021-05-01	2021-05-01	2021-05-01	68.047	597	597	1	1	0.002454	4746-01-01	By MS/MS
Q15072	Q15072	1	1	1	Zinc finger protein OZF	ZNF146		1	1	1	1	1	0	1	1	0	1	1	0	1	1	0	1	1	0	1	1	0	1	1	0	1	1	0	1	1	0	1	2021-01-04	2021-01-04	2021-01-04	33.307	292	292	1	6	0.0035928	3713-01-01	By matching
Q15149	Q15149	16	16	14	Plectin	PLEC		1	16	16	14	4	1	0	2	16	2	4	1	1	4	1	0	2	16	2	4	1	1	3	1	0	2	14	1	4	0	1	2021-03-04	2021-03-04	2021-05-03	531.78	4684	4684	1	31	0	18.27	By matching
Q15233	Q15233	22	22	21	Non-POU domain-containing octamer-binding protein	NONO		1	22	22	21	19	7	21	21	8	16	21	8	17	19	7	21	21	8	16	21	8	17	18	6	20	20	7	15	20	7	16	58.6	58.6	56.9	54.231	471	471	1	177	0	138.81	By MS/MS
Q15269	Q15269	4	4	4	Periodic tryptophan protein 2 homolog	PWP2		1	4	4	4	3	0	4	1	0	2	4	0	2	3	0	4	1	0	2	4	0	2	3	0	4	1	0	2	4	0	2	2021-08-08	2021-08-08	2021-08-08	102.45	919	919	1	16	0	15.926	By MS/MS
Q15287	Q15287	3	3	3	RNA-binding protein with serine-rich domain 1	RNPS1		1	3	3	3	3	0	3	2	0	2	3	0	1	3	0	3	2	0	2	3	0	1	3	0	3	2	0	2	3	0	1	2021-07-17	2021-07-17	2021-07-17	34.208	305	305	1	18	0	22.181	By MS/MS
Q15291	Q15291	8	8	8	Retinoblastoma-binding protein 5	RBBP5		1	8	8	8	0	0	8	0	0	5	0	0	7	0	0	8	0	0	5	0	0	7	0	0	8	0	0	5	0	0	7	2021-05-25	2021-05-25	2021-05-25	59.152	538	538	1	20	0	55.955
Q15293	Q15293	2	2	2	Reticulocalbin-1	RCN1		1	2	2	2	1	2	2	1	1	1	2	2	1	1	2	2	1	1	1	2	2	1	1	2	2	1	1	1	2	2	1	2021-08-08	2021-08-08	2021-08-08	38.89	331	331	1	13	0	2.1136	By matching
Q15365;P57721	Q15365	4;1	4;1	3;0	Poly(rC)-binding protein 1	PCBP1		2	4	4	3	4	4	4	4	4	4	4	2	2	4	4	4	4	4	4	4	2	2	3	3	3	3	3	3	3	2	2	2021-09-14	2021-09-14	2021-03-09	37.497	356	356;371	1	35	0	3179-06-01	By MS/MS
Q15366	Q15366	2	1	1	Poly(rC)-binding protein 2	PCBP2		1	2	1	1	2	2	2	2	2	2	2	1	1	1	1	1	1	1	1	1	1	1	1	1	1	1	1	1	1	1	1	9	2021-06-03	2021-06-03	38.58	365	365	1	9	0	3.0099	By MS/MS
Q15393	Q15393	10	10	10	Splicing factor 3B subunit 3	SF3B3		1	10	10	10	9	1	9	8	2	6	9	0	4	9	1	9	8	2	6	9	0	4	9	1	9	8	2	6	9	0	4	2021-09-11	2021-09-11	2021-09-11	135.58	1217	1217	1	48	0	20.81	By MS/MS
Q15397	Q15397	4	4	4	Pumilio domain-containing protein KIAA0020	KIAA0020		1	4	4	4	3	0	4	3	0	2	1	0	0	3	0	4	3	0	2	1	0	0	3	0	4	3	0	2	1	0	0	2021-04-07	2021-04-07	2021-04-07	73.584	648	648	1	14	0	2925-03-01	By matching
Q15424	Q15424	3	3	3	Scaffold attachment factor B1	SAFB		1	3	3	3	2	0	2	2	0	1	2	0	1	2	0	2	2	0	1	2	0	1	2	0	2	2	0	1	2	0	1	2021-08-04	2021-08-04	2021-08-04	102.64	915	915	1	10	0	7384-02-01	By MS/MS
Q15427	Q15427	1	1	1	Splicing factor 3B subunit 4	SF3B4		1	1	1	1	1	0	1	1	1	1	1	0	1	1	0	1	1	1	1	1	0	1	1	0	1	1	1	1	1	0	1	2021-03-03	2021-03-03	2021-03-03	44.385	424	424	1	7	0	9704-04-01	By MS/MS
Q15459	Q15459	5	5	5	Splicing factor 3A subunit 1	SF3A1		1	5	5	5	4	0	5	4	0	0	4	0	0	4	0	5	4	0	0	4	0	0	4	0	5	4	0	0	4	0	0	2021-07-10	2021-07-10	2021-07-10	88.885	793	793	1	19	0	4752-06-01	By MS/MS
Q15517	Q15517	1	1	1	Corneodesmosin	CDSN		1	1	1	1	1	1	0	1	1	1	1	1	0	1	1	0	1	1	1	1	1	0	1	1	0	1	1	1	1	1	0	2021-03-04	2021-03-04	2021-03-04	51.522	529	529	1	7	0	5594-01-01	By matching
Q15572	Q15572	3	3	3	TATA box-binding protein-associated factor RNA polymerase I subunit C	TAF1C		1	3	3	3	2	0	2	0	0	3	2	0	2	2	0	2	0	0	3	2	0	2	2	0	2	0	0	3	2	0	2	2021-03-05	2021-03-05	2021-03-05	95.212	869	869	1	11	0	3258-03-01	By matching
Q15615;Q8NGI4;Q8NGJ1	Q15615;Q8NGI4;Q8NGJ1	1;1;1	1;1;1	1;1;1	Olfactory receptor 4D1;Olfactory receptor 4D11;Olfactory receptor 4D6	OR4D1;OR4D11;OR4D6	;;	3	1	1	1	0	1	1	1	1	1	1	1	1	0	1	1	1	1	1	1	1	1	0	1	1	1	1	1	1	1	1	2021-02-03	2021-02-03	2021-02-03	35.24	310	310;311;314	1	8	1	-2
Q15629	Q15629	1	1	1	Translocating chain-associated membrane protein 1	TRAM1		1	1	1	1	1	0	1	1	1	1	1	0	0	1	0	1	1	1	1	1	0	0	1	0	1	1	1	1	1	0	0	2021-09-02	2021-09-02	2021-09-02	43.071	374	374	1	6	0	8292-01-01	By MS/MS
Q15637	Q15637	2	2	2	Splicing factor 1	SF1		1	2	2	2	1	1	2	1	1	2	2	1	1	1	1	2	1	1	2	2	1	1	1	1	2	1	1	2	2	1	1	2021-08-05	2021-08-05	2021-08-05	68.329	639	639	1	12	0	4159-03-01	By matching
Q15642	Q15642	26	26	26	Cdc42-interacting protein 4	TRIP10		1	26	26	26	2	0	23	2	0	23	1	0	14	2	0	23	2	0	23	1	0	14	2	0	23	2	0	23	1	0	14	48.6	48.6	48.6	68.351	601	601	1	89	0	215.03	By matching
Q15717	Q15717	5	5	5	ELAV-like protein 1	ELAVL1		1	5	5	5	5	2	4	5	1	3	5	1	4	5	2	4	5	1	3	5	1	4	5	2	4	5	1	3	5	1	4	2021-06-15	2021-06-15	2021-06-15	36.091	326	326	1	50	0	2018-12-01	By MS/MS
Q16540	Q16540	2	2	2	39S ribosomal protein L23, mitochondrial	MRPL23		1	2	2	2	0	0	2	0	0	2	0	0	2	0	0	2	0	0	2	0	0	2	0	0	2	0	0	2	0	0	2	2021-02-24	2021-02-24	2021-02-24	17.781	153	153	1	6	0	3301-03-01
Q16555	Q16555	2	2	2	Dihydropyrimidinase-related protein 2	DPYSL2		1	2	2	2	0	0	0	0	2	0	0	0	0	0	0	0	0	2	0	0	0	0	0	0	0	0	2	0	0	0	0	2021-08-06	2021-08-06	2021-08-06	62.293	572	572	1	2	0	5691-03-01
Q16563	Q16563	1	1	1	Synaptophysin-like protein 1	SYPL1		1	1	1	1	1	0	0	1	0	0	1	0	0	1	0	0	1	0	0	1	0	0	1	0	0	1	0	0	1	0	0	2021-02-04	2021-02-04	2021-02-04	28.565	259	259	1	3	0.0033822	1.1265	By matching
Q16610	Q16610	1	1	1	Extracellular matrix protein 1	ECM1		1	1	1	1	0	0	1	0	1	1	1	1	1	0	0	1	0	1	1	1	1	1	0	0	1	0	1	1	1	1	1	2021-03-03	2021-03-03	2021-03-03	60.673	540	540	1	6	0.0035211	2863-01-01
Q16629	Q16629	9	9	8	Serine/arginine-rich splicing factor 7	SRSF7		1	9	9	8	7	1	9	8	0	8	8	0	7	7	1	9	8	0	8	8	0	7	6	1	8	7	0	7	7	0	6	2021-05-31	2021-05-31	2021-05-31	27.366	238	238	1	53	0	20.515	By MS/MS
Q16630	Q16630	3	3	3	Cleavage and polyadenylation specificity factor subunit 6	CPSF6		1	3	3	3	3	2	3	3	2	2	3	2	2	3	2	3	3	2	2	3	2	2	3	2	3	3	2	2	3	2	2	2021-07-08	2021-07-08	2021-07-08	59.209	551	551	1	23	0	42.675	By MS/MS
Q16637	Q16637	4	4	4	Survival motor neuron protein	SMN1		1	4	4	4	2	0	4	2	0	2	3	0	3	2	0	4	2	0	2	3	0	3	2	0	4	2	0	2	3	0	3	2021-07-19	2021-07-19	2021-07-19	31.848	294	294	1	17	0	7.1717	By matching
Q16658	Q16658	2	2	2	Fascin	FSCN1		1	2	2	2	0	0	0	0	2	0	1	0	0	0	0	0	0	2	0	1	0	0	0	0	0	0	2	0	1	0	0	2021-03-05	2021-03-05	2021-03-05	54.529	493	493	1	3	0	11.309
Q16666;Q6K0P9	Q16666	4;1	4;1	4;1	Gamma-interferon-inducible protein 16	IFI16		2	4	4	4	2	0	4	2	0	4	2	0	3	2	0	4	2	0	4	2	0	3	2	0	4	2	0	4	2	0	3	2021-08-06	2021-08-06	2021-08-06	88.255	785	785;492	1	17	0	9461-04-01	By matching
Q16762	Q16762	1	1	1	Thiosulfate sulfurtransferase	TST		1	1	1	1	0	0	0	0	1	0	0	0	0	0	0	0	0	1	0	0	0	0	0	0	0	0	1	0	0	0	0	2021-04-06	2021-04-06	2021-04-06	33.429	297	297	1	1	0.0034364	1.1746
Q16777;Q6FI13;Q99878;Q96KK5;Q9BTM1;P20671;P0C0S8	Q16777;Q6FI13;Q99878;Q96KK5;Q9BTM1;P20671;P0C0S8	4;4;3;3;3;3;3	4;4;3;3;3;3;3	2;2;1;1;1;1;1	Histone H2A type 2-C;Histone H2A type 2-A;Histone H2A type 1-J;Histone H2A type 1-H;Histone H2A.J;Histone H2A type 1-D;Histone H2A type 1	HIST2H2AC;HIST2H2AA3;HIST1H2AJ;HIST1H2AH;H2AFJ;HIST1H2AD;HIST1H2AG	;;;;;;	7	4	4	2	4	3	2	4	4	3	4	3	3	4	3	2	4	4	3	4	3	3	2	1	1	2	2	1	2	1	1	52.7	52.7	31	13.988	129	129;130;128;128;129;130;130	1	41	0	89.015	By matching
Q16795	Q16795	2	2	2	NADH dehydrogenase [ubiquinone] 1 alpha subcomplex subunit 9, mitochondrial	NDUFA9		1	2	2	2	1	2	2	2	2	2	2	1	0	1	2	2	2	2	2	2	1	0	1	2	2	2	2	2	2	1	0	2021-04-07	2021-04-07	2021-04-07	42.509	377	377	1	14	0	2.1519	By matching
Q1ED39	Q1ED39	5	5	5	Lysine-rich nucleolar protein 1	KNOP1		1	5	5	5	4	1	4	2	0	3	4	0	3	4	1	4	2	0	3	4	0	3	4	1	4	2	0	3	4	0	3	2021-04-14	2021-04-14	2021-04-14	51.588	458	458	1	24	0	4613-07-01	By MS/MS
Q1KMD3	Q1KMD3	1	1	1	Heterogeneous nuclear ribonucleoprotein U-like protein 2	HNRNPUL2		1	1	1	1	1	0	1	1	0	0	1	0	0	1	0	1	1	0	0	1	0	0	1	0	1	1	0	0	1	0	0	2021-09-01	2021-09-01	2021-09-01	85.104	747	747	1	4	0.0094937	0.91562	By matching
Q2TAY7	Q2TAY7	2	2	2	WD40 repeat-containing protein SMU1;WD40 repeat-containing protein SMU1, N-terminally processed	SMU1		1	2	2	2	1	0	2	0	0	0	0	0	0	1	0	2	0	0	0	0	0	0	1	0	2	0	0	0	0	0	0	2021-01-05	2021-01-05	2021-01-05	57.543	513	513	1	3	0.0036276	3986-01-01	By MS/MS
Q3ZCQ8	Q3ZCQ8	2	2	2	Mitochondrial import inner membrane translocase subunit TIM50	TIMM50		1	2	2	2	0	0	1	0	0	2	1	0	0	0	0	1	0	0	2	1	0	0	0	0	1	0	0	2	1	0	0	2021-02-08	2021-02-08	2021-02-08	39.646	353	353	1	4	0	2772-05-01
Q49A26	Q49A26	13	13	13	Putative oxidoreductase GLYR1	GLYR1		1	13	13	13	6	0	13	8	2	10	8	1	11	6	0	13	8	2	10	8	1	11	6	0	13	8	2	10	8	1	11	32	32	32	60.556	553	553	1	80	0	76.137	By MS/MS
Q53GA4	Q53GA4	1	1	1	Pleckstrin homology-like domain family A member 2	PHLDA2		1	1	1	1	0	0	1	0	0	1	0	0	0	0	0	1	0	0	1	0	0	0	0	0	1	0	0	1	0	0	0	2021-04-22	2021-04-22	2021-04-22	17.092	152	152	1	2	0	7852-02-01
Q53H12	Q53H12	1	1	1	Acylglycerol kinase, mitochondrial	AGK		1	1	1	1	1	1	1	1	0	1	1	0	0	1	1	1	1	0	1	1	0	0	1	1	1	1	0	1	1	0	0	2021-09-05	2021-09-05	2021-09-05	47.137	422	422	1	6	0	8907-01-01	By matching
Q53RT3	Q53RT3	2	2	2	Retroviral-like aspartic protease 1	ASPRV1		1	2	2	2	1	0	0	1	2	1	1	0	1	1	0	0	1	2	1	1	0	1	1	0	0	1	2	1	1	0	1	2021-01-13	2021-01-13	2021-01-13	36.991	343	343	1	7	0	2544-09-01	By matching
Q5BKZ1	Q5BKZ1	1	1	1	DBIRD complex subunit ZNF326	ZNF326		1	1	1	1	1	0	1	1	0	1	1	0	1	1	0	1	1	0	1	1	0	1	1	0	1	1	0	1	1	0	1	2021-07-02	2021-07-02	2021-07-02	65.653	582	582	1	6	0	9707-09-01	By MS/MS
Q5C9Z4	Q5C9Z4	1	1	1	Nucleolar MIF4G domain-containing protein 1	NOM1		1	1	1	1	1	0	1	1	0	0	1	0	0	1	0	1	1	0	0	1	0	0	1	0	1	1	0	0	1	0	0	2021-05-01	2021-05-01	2021-05-01	96.256	860	860	1	4	0.0034014	1.1462	By matching
Q5JTH9	Q5JTH9	11	11	11	RRP12-like protein	RRP12		1	11	11	11	11	3	11	11	0	10	10	0	8	11	3	11	11	0	10	10	0	8	11	3	11	11	0	10	10	0	8	2021-04-11	2021-04-11	2021-04-11	143.7	1297	1297	1	73	0	38.791	By MS/MS
Q5RKV6	Q5RKV6	7	7	7	Exosome complex component MTR3	EXOSC6		1	7	7	7	6	0	7	5	0	7	6	0	5	6	0	7	5	0	7	6	0	5	6	0	7	5	0	7	6	0	5	32.7	32.7	32.7	28.235	272	272	1	42	0	27	By MS/MS
Q5SSJ5	Q5SSJ5	17	17	17	Heterochromatin protein 1-binding protein 3	HP1BP3		1	17	17	17	14	1	17	14	3	15	13	1	14	14	1	17	14	3	15	13	1	14	14	1	17	14	3	15	13	1	14	2021-07-29	2021-07-29	2021-07-29	61.206	553	553	1	99	0	31.019	By MS/MS
Q5SXH7	Q5SXH7	1	1	1	Pleckstrin homology domain-containing family S member 1	PLEKHS1		1	1	1	1	1	1	0	1	1	0	1	0	0	1	1	0	1	1	0	1	0	0	1	1	0	1	1	0	1	0	0	2021-02-03	2021-02-03	2021-02-03	51.762	462	462	1	6	0	6311-01-01	By matching
Q5SY16	Q5SY16	5	5	5	Polynucleotide 5-hydroxyl-kinase NOL9	NOL9		1	5	5	5	4	1	4	5	0	4	3	0	4	4	1	4	5	0	4	3	0	4	4	1	4	5	0	4	3	0	4	8	8	8	79.322	702	702	1	25	0	24.075	By MS/MS
Q5T200	Q5T200	2	2	2	Zinc finger CCCH domain-containing protein 13	ZC3H13		1	2	2	2	2	0	1	2	0	0	1	0	1	2	0	1	2	0	0	1	0	1	2	0	1	2	0	0	1	0	1	2021-06-01	2021-06-01	2021-06-01	196.63	1668	1668	1	7	0	2.127	By MS/MS
Q5T280	Q5T280	1	1	1	Putative methyltransferase C9orf114	C9orf114		1	1	1	1	1	0	1	1	0	1	1	0	0	1	0	1	1	0	1	1	0	0	1	0	1	1	0	1	1	0	0	2021-04-06	2021-04-06	2021-04-06	42.008	376	376	1	5	0.0053996	0.98175	By matching
Q5T3I0	Q5T3I0	4	4	4	G patch domain-containing protein 4	GPATCH4		1	4	4	4	4	1	3	4	0	3	3	1	2	4	1	3	4	0	3	3	1	2	4	1	3	4	0	3	3	1	2	2021-09-15	2021-09-15	2021-09-15	50.381	446	446	1	22	0	6.454	By MS/MS
Q5T6F2	Q5T6F2	1	1	1	Ubiquitin-associated protein 2	UBAP2		1	1	1	1	1	0	1	1	0	0	1	0	1	1	0	1	1	0	0	1	0	1	1	0	1	1	0	0	1	0	1	2	2	2	117.11	1119	1119	1	5	0	8654-01-01	By matching
Q5T749	Q5T749	2	2	2	Keratinocyte proline-rich protein	KPRP		1	2	2	2	1	0	1	1	2	2	2	2	1	1	0	1	1	2	2	2	2	1	1	0	1	1	2	2	2	2	1	4	4	4	64.135	579	579	1	12	0	8921-01-01	By MS/MS
Q5T750	Q5T750	1	1	1	Skin-specific protein 32	XP32		1	1	1	1	1	1	1	1	1	1	1	1	1	1	1	1	1	1	1	1	1	1	1	1	1	1	1	1	1	1	1	2021-06-03	2021-06-03	2021-06-03	26.238	250	250	1	9	0.0033408	1.1009	By matching
Q5T7N2	Q5T7N2	1	1	1	LINE-1 type transposase domain-containing protein 1	L1TD1		1	1	1	1	1	1	1	1	1	1	1	1	1	1	1	1	1	1	1	1	1	1	1	1	1	1	1	1	1	1	1	1	1	1	98.848	865	865	1	11	0.0033445	1.1055	By MS/MS
Q5T9A4	Q5T9A4	12	3	3	ATPase family AAA domain-containing protein 3B	ATAD3B		1	12	3	3	9	5	11	10	4	8	10	4	9	1	1	3	2	1	2	2	1	2	1	1	3	2	1	2	2	1	2	2021-05-22	2021-07-05	2021-07-05	72.572	648	648	1	19	0	3.1337	By MS/MS
Q5TGY3	Q5TGY3	2	2	2	AT-hook DNA-binding motif-containing protein 1	AHDC1		1	2	2	2	1	0	2	1	0	1	1	0	2	1	0	2	1	0	1	1	0	2	1	0	2	1	0	1	1	0	2	2021-02-02	2021-02-02	2021-02-02	168.35	1603	1603	1	8	0	8469-08-01	By MS/MS
Q5UIP0	Q5UIP0	5	5	5	Telomere-associated protein RIF1	RIF1		1	5	5	5	5	0	4	5	0	3	4	0	5	5	0	4	5	0	3	4	0	5	5	0	4	5	0	3	4	0	5	2021-08-02	2021-08-02	2021-08-02	274.46	2472	2472	1	26	0	16.966	By MS/MS
Q5VT25	Q5VT25	6	6	6	Serine/threonine-protein kinase MRCK alpha	CDC42BPA		1	6	6	6	3	0	6	0	0	5	0	0	3	3	0	6	0	0	5	0	0	3	3	0	6	0	0	5	0	0	3	2021-01-05	2021-01-05	2021-01-05	197.3	1732	1732	1	17	0	3595-08-01	By matching
Q5VTL8	Q5VTL8	1	1	1	Pre-mRNA-splicing factor 38B	PRPF38B		1	1	1	1	1	0	1	0	0	1	1	0	0	1	0	1	0	0	1	1	0	0	1	0	1	0	0	1	1	0	0	2021-02-02	2021-02-02	2021-02-02	64.467	546	546	1	4	0.0054885	1.0424	By matching
Q5VV67	Q5VV67	1	1	1	Peroxisome proliferator-activated receptor gamma coactivator-related protein 1	PPRC1		1	1	1	1	1	1	1	1	1	1	1	1	1	1	1	1	1	1	1	1	1	1	1	1	1	1	1	1	1	1	1	1	1	1	177.54	1664	1664	1	24	0.0044297	1.0673	By matching
Q9Y4E1;Q641Q2	Q9Y4E1;Q641Q2	1;1	1;1	1;1	WASH complex subunit FAM21C;WASH complex subunit FAM21A	FAM21C;FAM21A	;	2	1	1	1	0	0	1	0	0	0	0	0	0	0	0	1	0	0	0	0	0	0	0	0	1	0	0	0	0	0	0	2021-04-01	2021-04-01	2021-04-01	144.91	1320	1320;1341	1	1	0	5562-01-01
Q674X7	Q674X7	3	3	3	Kazrin	KAZN		1	3	3	3	0	0	2	0	0	3	0	0	2	0	0	2	0	0	3	0	0	2	0	0	2	0	0	3	0	0	2	2021-09-04	2021-09-04	2021-09-04	86.35	775	775	1	7	0	3.0325
Q68CP9	Q68CP9	3	3	3	AT-rich interactive domain-containing protein 2	ARID2		1	3	3	3	2	0	3	2	0	2	3	0	3	2	0	3	2	0	2	3	0	3	2	0	3	2	0	2	3	0	3	2021-01-03	2021-01-03	2021-01-03	197.39	1835	1835	1	15	0	7.0187	By MS/MS
Q6DKI1	Q6DKI1	2	2	2	60S ribosomal protein L7-like 1	RPL7L1		1	2	2	2	1	0	2	1	0	1	1	0	0	1	0	2	1	0	1	1	0	0	1	0	2	1	0	1	1	0	0	2021-08-09	2021-08-09	2021-08-09	28.661	246	246	1	6	0	3.276	By matching
Q6I9Y2	Q6I9Y2	1	1	1	THO complex subunit 7 homolog	THOC7		1	1	1	1	1	0	1	0	0	0	0	0	0	1	0	1	0	0	0	0	0	0	1	0	1	0	0	0	0	0	0	2021-04-06	2021-04-06	2021-04-06	23.743	204	204	1	2	0	9208-01-01	By matching
Q6NW34	Q6NW34	1	1	1	Uncharacterized protein C3orf17	C3orf17		1	1	1	1	1	0	1	1	0	1	0	0	0	1	0	1	1	0	1	0	0	0	1	0	1	1	0	1	0	0	0	2021-08-01	2021-08-01	2021-08-01	64.551	567	567	1	4	0.004415	1.0663	By matching
Q6NZI2	Q6NZI2	6	6	6	Polymerase I and transcript release factor	PTRF		1	6	6	6	4	4	6	5	3	6	5	3	5	4	4	6	5	3	6	5	3	5	4	4	6	5	3	6	5	3	5	2021-03-20	2021-03-20	2021-03-20	43.476	390	390	1	47	0	15.936	By MS/MS
Q6NZY4	Q6NZY4	11	11	11	Zinc finger CCHC domain-containing protein 8	ZCCHC8		1	11	11	11	9	0	11	3	0	10	3	0	6	9	0	11	3	0	10	3	0	6	9	0	11	3	0	10	3	0	6	2021-03-25	2021-03-25	2021-03-25	78.576	707	707	1	44	0	35.3	By MS/MS
Q6P2Q9	Q6P2Q9	27	27	27	Pre-mRNA-processing-splicing factor 8	PRPF8		1	27	27	27	24	3	22	24	5	17	24	3	9	24	3	22	24	5	17	24	3	9	24	3	22	24	5	17	24	3	9	2021-09-16	2021-09-16	2021-09-16	273.6	2335	2335	1	137	0	58.039	By MS/MS
Q6P3W7	Q6P3W7	4	4	4	SCY1-like protein 2	SCYL2		1	4	4	4	0	0	4	0	0	3	0	0	3	0	0	4	0	0	3	0	0	3	0	0	4	0	0	3	0	0	3	2021-07-06	2021-07-06	2021-07-06	103.71	929	929	1	10	0	3588-07-01
Q6P9F7	Q6P9F7	1	1	1	Volume-regulated anion channel subunit LRRC8B	LRRC8B		1	1	1	1	1	0	1	1	0	1	1	0	1	1	0	1	1	0	1	1	0	1	1	0	1	1	0	1	1	0	1	2021-04-01	2021-04-01	2021-04-01	92.389	803	803	1	6	0	6005-01-01	By MS/MS
Q6PCB5	Q6PCB5	1	1	1	Round spermatid basic protein 1-like protein	RSBN1L		1	1	1	1	1	0	1	1	0	1	1	0	1	1	0	1	1	0	1	1	0	1	1	0	1	1	0	1	1	0	1	2021-04-01	2021-04-01	2021-04-01	94.868	846	846	1	6	0.0084746	0.92608	By matching
Q6PJT7	Q6PJT7	2	2	2	Zinc finger CCCH domain-containing protein 14	ZC3H14		1	2	2	2	2	1	2	0	0	1	2	0	1	2	1	2	0	0	1	2	0	1	2	1	2	0	0	1	2	0	1	2021-03-03	2021-03-03	2021-03-03	82.875	736	736	1	9	0.0035842	3622-01-01	By matching
Q6PK04	Q6PK04	2	2	2	Coiled-coil domain-containing protein 137	CCDC137		1	2	2	2	2	0	2	2	0	2	1	0	2	2	0	2	2	0	2	1	0	2	2	0	2	2	0	2	1	0	2	2021-07-09	2021-07-09	2021-07-09	33.231	289	289	1	11	0.002451	4452-01-01	By matching
Q6PKG0	Q6PKG0	9	9	9	La-related protein 1	LARP1		1	9	9	9	9	0	8	8	0	7	9	0	5	9	0	8	8	0	7	9	0	5	9	0	8	8	0	7	9	0	5	2021-03-13	2021-03-13	2021-03-13	123.51	1096	1096	1	46	0	16.586	By MS/MS
Q6PL18;Q9ULI0	Q6PL18	9;2	9;2	9;2	ATPase family AAA domain-containing protein 2	ATAD2		2	9	9	9	5	0	9	1	0	7	0	0	0	5	0	9	1	0	7	0	0	0	5	0	9	1	0	7	0	0	0	2021-01-10	2021-01-10	2021-01-10	158.55	1390	1390;1458	1	22	0	15.011	By matching
Q6UN15	Q6UN15	2	2	2	Pre-mRNA 3-end-processing factor FIP1	FIP1L1		1	2	2	2	1	1	2	2	1	2	2	1	1	1	1	2	2	1	2	2	1	1	1	1	2	2	1	2	2	1	1	2021-02-05	2021-02-05	2021-02-05	66.526	594	594	1	13	0	11.216	By matching
Q6UWP8	Q6UWP8	4	4	4	Suprabasin	SBSN		1	4	4	4	2	2	2	3	3	1	4	2	4	2	2	2	3	3	1	4	2	4	2	2	2	3	3	1	4	2	4	2021-07-19	2021-07-19	2021-07-19	60.54	590	590	1	36	0	20.821	By matching
Q6UXN9	Q6UXN9	1	1	1	WD repeat-containing protein 82	WDR82		1	1	1	1	1	0	1	1	1	1	1	0	0	1	0	1	1	1	1	1	0	0	1	0	1	1	1	1	1	0	0	2021-05-04	2021-05-04	2021-05-04	35.079	313	313	1	6	0	1.593	By matching
Q6Y7W6	Q6Y7W6	2	2	2	PERQ amino acid-rich with GYF domain-containing protein 2	GIGYF2		1	2	2	2	2	0	2	1	0	2	1	0	1	2	0	2	1	0	2	1	0	1	2	0	2	1	0	2	1	0	1	2021-02-02	2021-02-02	2021-02-02	150.07	1299	1299	1	9	0	6745-03-01	By MS/MS
Q6ZVX7	Q6ZVX7	3	3	3	F-box only protein 50	NCCRP1		1	3	3	3	1	3	2	2	3	3	2	3	2	1	3	2	2	3	3	2	3	2	1	3	2	2	3	3	2	3	2	2021-02-18	2021-02-18	2021-02-18	30.847	275	275	1	32	0	2038-07-01	By matching
Q71RC2	Q71RC2	2	2	2	La-related protein 4	LARP4		1	2	2	2	2	2	2	2	0	1	2	1	0	2	2	2	2	0	1	2	1	0	2	2	2	2	0	1	2	1	0	2021-03-03	2021-03-03	2021-03-03	80.595	724	724	1	12	0	4.681	By MS/MS
Q75N90	Q75N90	1	1	1	Fibrillin-3	FBN3		1	1	1	1	1	1	1	1	1	1	1	1	1	1	1	1	1	1	1	1	1	1	1	1	1	1	1	1	1	1	1	0.6	0.6	0.6	300.35	2809	2809	1	9	0.0054289	1.0023	By MS/MS
Q76FK4	Q76FK4	1	1	1	Nucleolar protein 8	NOL8		1	1	1	1	1	0	1	1	0	1	1	0	0	1	0	1	1	0	1	1	0	0	1	0	1	1	0	1	1	0	0	1	1	1	131.61	1167	1167	1	5	0.0034602	2282-01-01	By MS/MS
Q7L014	Q7L014	3	3	3	Probable ATP-dependent RNA helicase DDX46	DDX46		1	3	3	3	3	1	3	3	0	3	3	2	0	3	1	3	3	0	3	3	2	0	3	1	3	3	0	3	3	2	0	2021-09-02	2021-09-02	2021-09-02	117.36	1031	1031	1	18	0	3.1205	By matching
Q7L2E3	Q7L2E3	23	23	23	Putative ATP-dependent RNA helicase DHX30	DHX30		1	23	23	23	19	1	20	22	0	20	18	0	14	19	1	20	22	0	20	18	0	14	19	1	20	22	0	20	18	0	14	2021-05-24	2021-05-24	2021-05-24	133.94	1194	1194	1	116	0	51.405	By MS/MS
Q7L2J0	Q7L2J0	1	1	1	7SK snRNA methylphosphate capping enzyme	MEPCE		1	1	1	1	1	0	1	1	0	1	1	0	1	1	0	1	1	0	1	1	0	1	1	0	1	1	0	1	1	0	1	2021-08-02	2021-08-02	2021-08-02	74.354	689	689	1	6	0	3076-02-01	By MS/MS
Q7L4I2	Q7L4I2	1	1	1	Arginine/serine-rich coiled-coil protein 2	RSRC2		1	1	1	1	0	1	1	1	0	1	1	1	0	0	1	1	1	0	1	1	1	0	0	1	1	1	0	1	1	1	0	2021-08-02	2021-08-02	2021-08-02	50.559	434	434	1	6	0.0034924	2532-01-01
Q7L576;Q96F07	Q7L576;Q96F07	2;1	2;1	2;1	Cytoplasmic FMR1-interacting protein 1;Cytoplasmic FMR1-interacting protein 2	CYFIP1;CYFIP2	;	2	2	2	2	2	0	1	1	1	0	1	0	0	2	0	1	1	1	0	1	0	0	2	0	1	1	1	0	1	0	0	2021-08-01	2021-08-01	2021-08-01	145.18	1253	1253;1278	1	6	0	4823-02-01	By matching
Q7Z2T5	Q7Z2T5	3	3	3	TRMT1-like protein	TRMT1L		1	3	3	3	2	0	3	2	0	1	0	0	1	2	0	3	2	0	1	0	0	1	2	0	3	2	0	1	0	0	1	10	10	10	81.746	733	733	1	9	0	10.743	By MS/MS
Q7Z2W4	Q7Z2W4	4	4	4	Zinc finger CCCH-type antiviral protein 1	ZC3HAV1		1	4	4	4	4	0	4	4	0	4	4	0	2	4	0	4	4	0	4	4	0	2	4	0	4	4	0	4	4	0	2	2021-07-06	2021-07-06	2021-07-06	101.43	902	902	1	22	0	18.011	By MS/MS
Q7Z406	Q7Z406	6	3	3	Myosin-14	MYH14		1	6	3	3	4	1	3	4	5	4	4	0	2	1	0	1	1	3	1	1	0	0	1	0	1	1	3	1	1	0	0	2021-05-03	2021-02-02	2021-02-02	227.87	1995	1995	1	8	0	7503-04-01	By matching
Q7Z6E9	Q7Z6E9	3	3	3	E3 ubiquitin-protein ligase RBBP6	RBBP6		1	3	3	3	3	0	2	2	0	1	2	1	3	3	0	2	2	0	1	2	1	3	3	0	2	2	0	1	2	1	3	2021-05-01	2021-05-01	2021-05-01	201.56	1792	1792	1	14	0	4302-02-01	By MS/MS
Q7Z739	Q7Z739	1	1	1	YTH domain-containing family protein 3	YTHDF3		1	1	1	1	1	0	0	1	0	1	0	0	1	1	0	0	1	0	1	0	0	1	1	0	0	1	0	1	0	0	1	2021-07-01	2021-07-01	2021-07-01	63.86	585	585	1	4	0.003352	1.1178	By MS/MS
Q7Z7K6	Q7Z7K6	4	4	4	Centromere protein V	CENPV		1	4	4	4	3	0	3	3	0	2	2	0	3	3	0	3	3	0	2	2	0	3	3	0	3	3	0	2	2	0	3	34.2	34.2	34.2	29.946	275	275	1	17	0	8246-05-01	By MS/MS
Q86TG7	Q86TG7	2	2	2	Retrotransposon-derived protein PEG10	PEG10		1	2	2	2	2	0	2	1	0	2	2	0	2	2	0	2	1	0	2	2	0	2	2	0	2	1	0	2	2	0	2	2021-05-04	2021-05-04	2021-05-04	80.172	708	708	1	11	0.00358	3607-01-01	By matching
Q86U38	Q86U38	3	3	3	Nucleolar protein 9	NOP9		1	3	3	3	2	0	3	2	0	2	2	0	2	2	0	3	2	0	2	2	0	2	2	0	3	2	0	2	2	0	2	2021-08-05	2021-08-05	2021-08-05	69.437	636	636	1	13	0	8965-04-01	By MS/MS
Q86U42	Q86U42	3	3	3	Polyadenylate-binding protein 2	PABPN1		1	3	3	3	3	0	3	2	0	2	2	0	1	3	0	3	2	0	2	2	0	1	3	0	3	2	0	2	2	0	1	2021-05-23	2021-05-23	2021-05-23	32.749	306	306	1	13	0	28.731	By MS/MS
Q86U86	Q86U86	4	4	4	Protein polybromo-1	PBRM1		1	4	4	4	3	0	3	4	0	4	3	0	2	3	0	3	4	0	4	3	0	2	3	0	3	4	0	4	3	0	2	2021-04-03	2021-04-03	2021-04-03	192.95	1689	1689	1	19	0	2266-05-01	By MS/MS
Q86UE4	Q86UE4	4	4	4	Protein LYRIC	MTDH		1	4	4	4	4	1	4	3	1	2	2	0	2	4	1	4	3	1	2	2	0	2	4	1	4	3	1	2	2	0	2	2021-02-16	2021-02-16	2021-02-16	63.836	582	582	1	19	0	10.079	By MS/MS
Q86UP2	Q86UP2	25	25	25	Kinectin	KTN1		1	25	25	25	19	3	25	20	8	21	19	0	14	19	3	25	20	8	21	19	0	14	19	3	25	20	8	21	19	0	14	2021-02-25	2021-02-25	2021-02-25	156.27	1357	1357	1	137	0	81.326	By MS/MS
Q86V81	Q86V81	8	8	8	THO complex subunit 4	ALYREF		1	8	8	8	6	6	7	7	4	7	8	6	5	6	6	7	7	4	7	8	6	5	6	6	7	7	4	7	8	6	5	50.6	50.6	50.6	26.888	257	257	1	74	0	59.425	By MS/MS
Q86VM9	Q86VM9	5	5	5	Zinc finger CCCH domain-containing protein 18	ZC3H18		1	5	5	5	4	0	4	3	1	3	3	0	2	4	0	4	3	1	3	3	0	2	4	0	4	3	1	3	3	0	2	2021-02-07	2021-02-07	2021-02-07	106.38	953	953	1	20	0	13.814	By MS/MS
Q86VP6	Q86VP6	1	1	1	Cullin-associated NEDD8-dissociated protein 1	CAND1		1	1	1	1	0	0	1	0	0	0	0	0	0	0	0	1	0	0	0	0	0	0	0	0	1	0	0	0	0	0	0	0.8	0.8	0.8	136.37	1230	1230	1	1	0.0085016	0.93146
Q86W42	Q86W42	1	1	1	THO complex subunit 6 homolog	THOC6		1	1	1	1	1	0	1	1	0	1	1	0	1	1	0	1	1	0	1	1	0	1	1	0	1	1	0	1	1	0	1	2021-06-05	2021-06-05	2021-06-05	37.535	341	341	1	6	0	7908-01-01	By matching
Q86YP4;Q8WXI9	Q86YP4;Q8WXI9	2;1	2;1	2;1	Transcriptional repressor p66-alpha;Transcriptional repressor p66-beta	GATAD2A;GATAD2B	;	2	2	2	2	2	0	1	2	0	1	2	0	2	2	0	1	2	0	1	2	0	2	2	0	1	2	0	1	2	0	2	2021-06-03	2021-06-03	2021-06-03	68.062	633	633;593	1	10	0	4198-02-01	By matching
Q86YV0	Q86YV0	1	1	1	RAS protein activator like-3	RASAL3		1	1	1	1	1	0	1	1	0	1	1	0	1	1	0	1	1	0	1	1	0	1	1	0	1	1	0	1	1	0	1	2021-01-01	2021-01-01	2021-01-01	111.9	1011	1011	1	6	0.005423	1.0021	By MS/MS
Q8IV04	Q8IV04	1	1	1	Carabin	TBC1D10C		1	1	1	1	1	0	1	1	0	1	1	0	0	1	0	1	1	0	1	1	0	0	1	0	1	1	0	1	1	0	0	2	2	2	49.712	446	446	1	5	0.0035885	3705-01-01	By matching
Q8IVN3	Q8IVN3	1	1	1	Musculoskeletal embryonic nuclear protein 1	MUSTN1		1	1	1	1	1	1	1	1	1	1	0	1	0	1	1	1	1	1	1	0	1	0	1	1	1	1	1	1	0	1	0	2021-06-14	2021-06-14	2021-06-14	8.911	82	82	1	7	0	1.588	By matching
Q8IVT2	Q8IVT2	2	2	2	Mitotic interactor and substrate of PLK1	MISP		1	2	2	2	2	2	2	1	0	1	1	2	1	2	2	2	1	0	1	1	2	1	2	2	2	1	0	1	1	2	1	2021-07-03	2021-07-03	2021-07-03	75.356	679	679	1	12	0	2772-02-01	By matching
Q8IWR0	Q8IWR0	1	1	1	Zinc finger CCCH domain-containing protein 7A	ZC3H7A		1	1	1	1	1	0	0	1	0	1	1	0	0	1	0	0	1	0	1	1	0	0	1	0	0	1	0	1	1	0	0	1	1	1	110.54	971	971	1	4	0.0064309	0.96163	By MS/MS
Q8IWX8	Q8IWX8	2	2	2	Calcium homeostasis endoplasmic reticulum protein	CHERP		1	2	2	2	2	0	2	2	0	2	1	0	1	2	0	2	2	0	2	1	0	1	2	0	2	2	0	2	1	0	1	2021-02-03	2021-02-03	2021-02-03	103.7	916	916	1	10	0	5865-05-01	By matching
Q8IX12	Q8IX12	2	2	2	Cell division cycle and apoptosis regulator protein 1	CCAR1		1	2	2	2	2	0	2	1	0	0	0	0	0	2	0	2	1	0	0	0	0	0	2	0	2	1	0	0	0	0	0	2021-03-02	2021-03-02	2021-03-02	132.82	1150	1150	1	5	0.0034884	2518-01-01	By matching
Q8IY37	Q8IY37	2	2	2	Probable ATP-dependent RNA helicase DHX37	DHX37		1	2	2	2	1	0	2	0	0	2	0	0	0	1	0	2	0	0	2	0	0	0	1	0	2	0	0	2	0	0	0	2021-03-02	2021-03-02	2021-03-02	129.54	1157	1157	1	5	0	7646-02-01	By matching
Q8IY81	Q8IY81	5	5	5	pre-rRNA processing protein FTSJ3	FTSJ3		1	5	5	5	4	0	5	4	0	5	4	0	4	4	0	5	4	0	5	4	0	4	4	0	5	4	0	5	4	0	4	2021-03-11	2021-03-11	2021-03-11	96.557	847	847	1	26	0	19.767	By MS/MS
Q8IYB3	Q8IYB3	11	11	11	Serine/arginine repetitive matrix protein 1	SRRM1		1	11	11	11	11	1	11	10	2	8	10	1	8	11	1	11	10	2	8	10	1	8	11	1	11	10	2	8	10	1	8	2021-05-15	2021-05-15	2021-05-15	102.33	904	904	1	78	0	68.343	By MS/MS
Q8IZL8	Q8IZL8	10	10	10	Proline-, glutamic acid- and leucine-rich protein 1	PELP1		1	10	10	10	7	0	10	6	0	8	8	0	6	7	0	10	6	0	8	8	0	6	7	0	10	6	0	8	8	0	6	16	16	16	119.7	1130	1130	1	55	0	59.919	By MS/MS
Q8N1G0	Q8N1G0	14	14	14	Zinc finger protein 687	ZNF687		1	14	14	14	14	0	11	13	0	5	13	0	4	14	0	11	13	0	5	13	0	4	14	0	11	13	0	5	13	0	4	2021-01-17	2021-01-17	2021-01-17	129.53	1237	1237	1	67	0	56.384	By MS/MS
Q8N5C6	Q8N5C6	1	1	1	S1 RNA-binding domain-containing protein 1	SRBD1		1	1	1	1	0	0	1	0	0	0	0	0	0	0	0	1	0	0	0	0	0	0	0	0	1	0	0	0	0	0	0	2021-01-01	2021-01-01	2021-01-01	111.77	995	995	1	1	0	5305-01-01
Q8N684	Q8N684	5	5	5	Cleavage and polyadenylation specificity factor subunit 7	CPSF7		1	5	5	5	4	2	3	4	3	4	4	3	4	4	2	3	4	3	4	4	3	4	4	2	3	4	3	4	4	3	4	17	17	17	52.049	471	471	1	31	0	47.484	By MS/MS
Q8N726	Q8N726	1	1	1	Tumor suppressor ARF	CDKN2A		1	1	1	1	0	0	1	1	0	1	1	0	1	0	0	1	1	0	1	1	0	1	0	0	1	1	0	1	1	0	1	2021-04-14	2021-04-14	2021-04-14	13.903	132	132	1	5	0	7108-03-01
Q8N8A6	Q8N8A6	6	6	6	ATP-dependent RNA helicase DDX51	DDX51		1	6	6	6	5	0	6	5	0	4	4	0	3	5	0	6	5	0	4	4	0	3	5	0	6	5	0	4	4	0	3	2021-05-13	2021-05-13	2021-05-13	72.456	666	666	1	27	0	11.191	By MS/MS
Q8N9T8	Q8N9T8	2	2	2	Protein KRI1 homolog	KRI1		1	2	2	2	1	0	2	1	0	2	2	0	0	1	0	2	1	0	2	2	0	0	1	0	2	1	0	2	2	0	0	2021-08-04	2021-08-04	2021-08-04	82.597	703	703	1	11	0	9475-03-01	By MS/MS
Q8NAV1	Q8NAV1	1	1	1	Pre-mRNA-splicing factor 38A	PRPF38A		1	1	1	1	1	0	1	0	0	0	0	0	0	1	0	1	0	0	0	0	0	0	1	0	1	0	0	0	0	0	0	2021-08-03	2021-08-03	2021-08-03	37.476	312	312	1	2	0	2.0538	By matching
Q8NB90	Q8NB90	2	2	2	Spermatogenesis-associated protein 5	SPATA5		1	2	2	2	1	0	2	1	0	2	0	0	1	1	0	2	1	0	2	0	0	1	1	0	2	1	0	2	0	0	1	2021-05-03	2021-05-03	2021-05-03	97.903	893	893	1	7	0	8611-02-01	By matching
Q8NC51	Q8NC51	2	2	2	Plasminogen activator inhibitor 1 RNA-binding protein	SERBP1		1	2	2	2	2	2	1	2	2	2	2	2	2	2	2	1	2	2	2	2	2	2	2	2	1	2	2	2	2	2	2	2021-06-06	2021-06-06	2021-06-06	44.965	408	408	1	17	0	9517-02-01	By MS/MS
Q8NCA5	Q8NCA5	1	1	1	Protein FAM98A	FAM98A		1	1	1	1	1	0	1	1	0	0	1	0	0	1	0	1	1	0	0	1	0	0	1	0	1	1	0	0	1	0	0	2021-09-02	2021-09-02	2021-09-02	55.4	519	519	1	4	0.0034052	1.1468	By matching
Q8ND56	Q8ND56	1	1	1	Protein LSM14 homolog A	LSM14A		1	1	1	1	1	1	0	1	1	1	1	1	1	1	1	0	1	1	1	1	1	1	1	1	0	1	1	1	1	1	1	2021-02-02	2021-02-02	2021-02-02	50.529	463	463	1	8	0	9281-01-01	By MS/MS
Q8NEJ9	Q8NEJ9	2	2	2	Neuroguidin	NGDN		1	2	2	2	2	0	2	1	0	1	1	0	1	2	0	2	1	0	1	1	0	1	2	0	2	1	0	1	1	0	1	2021-02-10	2021-02-10	2021-02-10	35.894	315	315	1	8	0	64.805	By MS/MS
Q8NEY8	Q8NEY8	1	1	1	Periphilin-1	PPHLN1		1	1	1	1	1	0	1	1	0	1	1	0	1	1	0	1	1	0	1	1	0	1	1	0	1	1	0	1	1	0	1	2021-02-02	2021-02-02	2021-02-02	52.736	458	458	1	6	0.0054466	2021-02-01	By MS/MS
Q8NH73	Q8NH73	1	1	1	Olfactory receptor 4S2	OR4S2		1	1	1	1	0	0	0	0	0	0	0	1	0	0	0	0	0	0	0	0	1	0	0	0	0	0	0	0	0	1	0	2021-02-03	2021-02-03	2021-02-03	35.172	311	311	1	1	0.0034483	2051-01-01
Q8NHQ9	Q8NHQ9	1	1	1	ATP-dependent RNA helicase DDX55	DDX55		1	1	1	1	1	0	1	1	0	1	1	0	1	1	0	1	1	0	1	1	0	1	1	0	1	1	0	1	1	0	1	2021-03-02	2021-03-02	2021-03-02	68.546	600	600	1	6	0	2.1441	By matching
Q8NI27	Q8NI27	1	1	1	THO complex subunit 2	THOC2		1	1	1	1	1	0	0	1	0	1	1	0	1	1	0	0	1	0	1	1	0	1	1	0	0	1	0	1	1	0	1	0.8	0.8	0.8	182.77	1593	1593	1	5	0	9804-01-01	By MS/MS
Q8NI36	Q8NI36	8	8	8	WD repeat-containing protein 36	WDR36		1	8	8	8	4	0	7	6	0	7	4	0	2	4	0	7	6	0	7	4	0	2	4	0	7	6	0	7	4	0	2	2021-04-11	2021-04-11	2021-04-11	105.32	951	951	1	31	0	13.46	By MS/MS
Q8TAQ2;Q92922	Q8TAQ2;Q92922	2;1	2;1	2;1	SWI/SNF complex subunit SMARCC2;SWI/SNF complex subunit SMARCC1	SMARCC2;SMARCC1	;	2	2	2	2	2	0	2	2	0	1	2	0	2	2	0	2	2	0	1	2	0	2	2	0	2	2	0	1	2	0	2	2021-01-02	2021-01-02	2021-01-02	132.88	1214	1214;1105	1	11	0	8903-01-01	By MS/MS
Q8TDD1	Q8TDD1	9	9	9	ATP-dependent RNA helicase DDX54	DDX54		1	9	9	9	7	0	8	7	0	6	7	0	4	7	0	8	7	0	6	7	0	4	7	0	8	7	0	6	7	0	4	2021-03-16	2021-03-16	2021-03-16	98.594	881	881	1	46	0	32.546	By MS/MS
Q8TDN6	Q8TDN6	11	11	11	Ribosome biogenesis protein BRX1 homolog	BRIX1		1	11	11	11	9	2	10	9	1	10	9	0	9	9	2	10	9	1	10	9	0	9	9	2	10	9	1	10	9	0	9	49.6	49.6	49.6	41.401	353	353	1	78	0	83.781	By MS/MS
Q8TDY2	Q8TDY2	1	1	1	RB1-inducible coiled-coil protein 1	RB1CC1		1	1	1	1	0	0	0	0	1	0	0	0	0	0	0	0	0	1	0	0	0	0	0	0	0	0	1	0	0	0	0	0.5	0.5	0.5	183.09	1594	1594	1	1	0	9298-04-01
Q8TE68	Q8TE68	2	2	2	Epidermal growth factor receptor kinase substrate 8-like protein 1	EPS8L1		1	2	2	2	0	0	0	0	2	0	0	0	0	0	0	0	0	2	0	0	0	0	0	0	0	0	2	0	0	0	0	2021-08-05	2021-08-05	2021-08-05	80.25	723	723	1	2	0	6889-02-01
Q8TEK3	Q8TEK3	4	4	4	Histone-lysine N-methyltransferase, H3 lysine-79 specific	DOT1L		1	4	4	4	3	0	0	3	0	0	4	0	0	3	0	0	3	0	0	4	0	0	3	0	0	3	0	0	4	0	0	2021-06-07	2021-06-07	2021-06-07	164.85	1537	1537	1	10	0	13.309	By MS/MS
Q8WTT2	Q8WTT2	3	3	3	Nucleolar complex protein 3 homolog	NOC3L		1	3	3	3	3	0	3	1	0	2	2	0	2	3	0	3	1	0	2	2	0	2	3	0	3	1	0	2	2	0	2	2021-04-05	2021-04-05	2021-04-05	92.547	800	800	1	13	0	2.0429	By MS/MS
Q8WUA4	Q8WUA4	6	6	6	General transcription factor 3C polypeptide 2	GTF3C2		1	6	6	6	6	1	6	4	0	3	4	0	2	6	1	6	4	0	3	4	0	2	6	1	6	4	0	3	4	0	2	2021-06-11	2021-06-11	2021-06-11	100.68	911	911	1	26	0	8.841	By MS/MS
Q8WUD4	Q8WUD4	2	2	2	Coiled-coil domain-containing protein 12	CCDC12		1	2	2	2	2	0	2	2	0	2	2	0	2	2	0	2	2	0	2	2	0	2	2	0	2	2	0	2	2	0	2	2021-09-22	2021-09-22	2021-09-22	19.181	166	166	1	12	0	8523-07-01	By matching
Q8WUY1	Q8WUY1	1	1	1	Protein THEM6	THEM6		1	1	1	1	1	0	1	0	1	0	1	0	0	1	0	1	0	1	0	1	0	0	1	0	1	0	1	0	1	0	0	2021-07-07	2021-07-07	2021-07-07	23.865	208	208	1	4	0.0054705	1.039	By matching
Q8WVV4	Q8WVV4	5	5	5	Protein POF1B	POF1B		1	5	5	5	3	2	1	4	4	3	4	3	4	3	2	1	4	4	3	4	3	4	3	2	1	4	4	3	4	3	4	2021-09-11	2021-09-11	2021-09-11	68.064	589	589	1	28	0	4286-06-01	By matching
Q8WXA9	Q8WXA9	1	1	1	Splicing regulatory glutamine/lysine-rich protein 1	SREK1		1	1	1	1	0	0	1	1	0	0	1	1	1	0	0	1	1	0	0	1	1	1	0	0	1	1	0	0	1	1	1	2021-08-02	2021-08-02	2021-08-02	59.38	508	508	1	5	0	2.0028
Q8WXD5	Q8WXD5	2	2	2	Gem-associated protein 6	GEMIN6		1	2	2	2	2	0	2	1	0	2	1	0	1	2	0	2	1	0	2	1	0	1	2	0	2	1	0	2	1	0	1	2021-06-15	2021-06-15	2021-06-15	18.824	167	167	1	9	0	3366-02-01	By matching
Q8WXF1	Q8WXF1	3	3	3	Paraspeckle component 1	PSPC1		1	3	3	3	2	0	3	3	0	3	3	0	3	2	0	3	3	0	3	3	0	3	2	0	3	3	0	3	3	0	3	2021-09-09	2021-09-09	2021-09-09	58.743	523	523	1	18	0	2233-04-01	By MS/MS
Q8WXX5	Q8WXX5	2	2	2	DnaJ homolog subfamily C member 9	DNAJC9		1	2	2	2	2	0	2	1	0	2	2	0	2	2	0	2	1	0	2	2	0	2	2	0	2	1	0	2	2	0	2	2021-02-11	2021-02-11	2021-02-11	29.909	260	260	1	11	0	7838-01-01	By matching
Q8WYP5	Q8WYP5	6	6	6	Protein ELYS	AHCTF1		1	6	6	6	6	0	6	6	0	5	6	0	5	6	0	6	6	0	5	6	0	5	6	0	6	6	0	5	6	0	5	2021-01-04	2021-01-04	2021-01-04	252.5	2266	2266	1	36	0	8.066	By MS/MS
Q8WZ42	Q8WZ42	1	1	1	Titin	TTN		1	1	1	1	1	1	1	0	1	1	0	1	1	1	1	1	0	1	1	0	1	1	1	1	1	0	1	1	0	1	1	0	0	0	3816	34350	34350	1	12	0	5492-01-01	By MS/MS
Q92499	Q92499	1	1	1	ATP-dependent RNA helicase DDX1	DDX1		1	1	1	1	1	0	1	0	0	1	1	0	0	1	0	1	0	0	1	1	0	0	1	0	1	0	0	1	1	0	0	2021-06-02	2021-06-02	2021-06-02	82.431	740	740	1	4	0	4437-03-01	By MS/MS
Q92504	Q92504	1	1	1	Zinc transporter SLC39A7	SLC39A7		1	1	1	1	1	0	1	1	0	1	1	0	1	1	0	1	1	0	1	1	0	1	1	0	1	1	0	1	1	0	1	3	3	3	50.117	469	469	1	6	0.0012346	4918-01-01	By MS/MS
Q92522	Q92522	7	7	7	Histone H1x	H1FX		1	7	7	7	6	5	7	6	3	7	6	1	7	6	5	7	6	3	7	6	1	7	6	5	7	6	3	7	6	1	7	31.9	31.9	31.9	22.487	213	213	1	94	0	38.642	By MS/MS
Q92597	Q92597	1	1	1	Protein NDRG1	NDRG1		1	1	1	1	0	0	0	0	1	0	0	0	0	0	0	0	0	1	0	0	0	0	0	0	0	0	1	0	0	0	0	2021-06-03	2021-06-03	2021-06-03	42.835	394	394	1	1	0.0044053	1.0633
Q92610	Q92610	5	5	5	Zinc finger protein 592	ZNF592		1	5	5	5	4	0	4	5	0	3	5	0	2	4	0	4	5	0	3	5	0	2	4	0	4	5	0	3	5	0	2	2021-03-06	2021-03-06	2021-03-06	137.53	1267	1267	1	23	0	34.82	By MS/MS
Q92620	Q92620	11	11	11	Pre-mRNA-splicing factor ATP-dependent RNA helicase PRP16	DHX38		1	11	11	11	1	1	9	0	0	11	0	0	8	1	1	9	0	0	11	0	0	8	1	1	9	0	0	11	0	0	8	2021-05-13	2021-05-13	2021-05-13	140.5	1227	1227	1	30	0	31.409	By matching
Q92797	Q92797	1	1	1	Symplekin	SYMPK		1	1	1	1	1	0	1	1	0	1	1	0	0	1	0	1	1	0	1	1	0	0	1	0	1	1	0	1	1	0	0	2021-06-02	2021-06-02	2021-06-02	141.15	1274	1274	1	5	0	9769-04-01	By matching
Q92804	Q92804	4	2	2	TATA-binding protein-associated factor 2N	TAF15		1	4	2	2	4	2	4	4	3	3	4	2	3	2	1	2	2	1	1	2	0	2	2	1	2	2	1	1	2	0	2	11	2021-06-08	2021-06-08	61.829	592	592	1	16	0	9.0615	By MS/MS
Q92817	Q92817	3	3	3	Envoplakin	EVPL		1	3	3	3	1	0	0	0	3	0	2	0	1	1	0	0	0	3	0	2	0	1	1	0	0	0	3	0	2	0	1	2021-02-02	2021-02-02	2021-02-02	231.6	2033	2033	1	7	0	11.483	By matching
Q92841	Q92841	23	23	18	Probable ATP-dependent RNA helicase DDX17	DDX17		1	23	23	18	21	10	22	20	5	19	21	2	17	21	10	22	20	5	19	21	2	17	16	8	17	15	3	14	16	0	12	34.7	34.7	2021-03-30	80.272	729	729	1	207	0	121.54	By MS/MS
Q92900	Q92900	9	9	9	Regulator of nonsense transcripts 1	UPF1		1	9	9	9	9	0	9	7	0	4	8	0	3	9	0	9	7	0	4	8	0	3	9	0	9	7	0	4	8	0	3	11	11	11	124.34	1129	1129	1	44	0	19.316	By MS/MS
Q969G3	Q969G3	3	3	3	SWI/SNF-related matrix-associated actin-dependent regulator of chromatin subfamily E member 1	SMARCE1		1	3	3	3	2	0	2	3	0	3	3	0	3	2	0	2	3	0	3	3	0	3	2	0	2	3	0	3	3	0	3	2021-05-08	2021-05-08	2021-05-08	46.649	411	411	1	16	0	4.0526	By MS/MS
Q969Q0	Q969Q0	4	4	1	60S ribosomal protein L36a-like	RPL36AL		1	4	4	1	1	0	3	4	0	2	4	0	2	1	0	3	4	0	2	4	0	2	0	0	1	1	0	0	1	0	0	2021-01-31	2021-01-31	2021-04-09	12.469	106	106	1	16	0	12.491	By MS/MS
Q96AG4	Q96AG4	1	1	1	Leucine-rich repeat-containing protein 59	LRRC59		1	1	1	1	1	1	1	1	1	1	1	1	1	1	1	1	1	1	1	1	1	1	1	1	1	1	1	1	1	1	1	2021-09-03	2021-09-03	2021-09-03	34.93	307	307	1	9	0	7482-01-01	By matching
Q96B26	Q96B26	7	7	7	Exosome complex component RRP43	EXOSC8		1	7	7	7	6	0	7	3	0	7	3	0	7	6	0	7	3	0	7	3	0	7	6	0	7	3	0	7	3	0	7	35.5	35.5	35.5	30.039	276	276	1	45	0	125.92	By MS/MS
Q96DI7	Q96DI7	3	3	3	U5 small nuclear ribonucleoprotein 40 kDa protein	SNRNP40		1	3	3	3	3	0	2	2	1	1	2	0	2	3	0	2	2	1	1	2	0	2	3	0	2	2	1	1	2	0	2	14	14	14	39.31	357	357	1	18	0	20.115	By MS/MS
Q96EY8	Q96EY8	2	2	2	Cob(I)yrinic acid a,c-diamide adenosyltransferase, mitochondrial	MMAB		1	2	2	2	0	0	2	0	0	2	0	0	2	0	0	2	0	0	2	0	0	2	0	0	2	0	0	2	0	0	2	2021-04-10	2021-04-10	2021-04-10	27.388	250	250	1	6	0	3.1555
Q96FQ6	Q96FQ6	1	1	1	Protein S100-A16	S100A16		1	1	1	1	0	0	0	0	1	0	0	0	0	0	0	0	0	1	0	0	0	0	0	0	0	0	1	0	0	0	0	2021-07-11	2021-07-11	2021-07-11	11.801	103	103	1	1	0.0035545	3456-01-01
Q96G03	Q96G03	1	1	1	Phosphoglucomutase-2	PGM2		1	1	1	1	0	0	0	0	1	0	0	0	0	0	0	0	0	1	0	0	0	0	0	0	0	0	1	0	0	0	0	2021-09-03	2021-09-03	2021-09-03	68.283	612	612	1	1	0.0054171	1.0016
Q96GD4	Q96GD4	1	1	1	Aurora kinase B	AURKB		1	1	1	1	0	0	0	0	0	1	1	0	0	0	0	0	0	0	1	1	0	0	0	0	0	0	0	1	1	0	0	2021-08-03	2021-08-03	2021-08-03	39.31	344	344	1	2	0	8398-02-01
Q96GM8	Q96GM8	2	2	2	Target of EGR1 protein 1	TOE1		1	2	2	2	2	0	2	2	0	1	2	0	2	2	0	2	2	0	1	2	0	2	2	0	2	2	0	1	2	0	2	2021-03-07	2021-03-07	2021-03-07	56.547	510	510	1	11	0	7362-04-01	By MS/MS
Q96GN5	Q96GN5	3	3	3	Cell division cycle-associated 7-like protein	CDCA7L		1	3	3	3	2	0	3	2	0	3	3	0	2	2	0	3	2	0	3	3	0	2	2	0	3	2	0	3	3	0	2	2021-07-09	2021-07-09	2021-07-09	52.206	454	454	1	15	0	9.1621	By matching
Q96GQ7	Q96GQ7	12	12	12	Probable ATP-dependent RNA helicase DDX27	DDX27		1	12	12	12	11	1	12	11	1	10	9	0	6	11	1	12	11	1	10	9	0	6	11	1	12	11	1	10	9	0	6	2021-01-18	2021-01-18	2021-01-18	89.834	796	796	1	67	0	16.666	By MS/MS
Q96HE7	Q96HE7	2	2	2	ERO1-like protein alpha	ERO1L		1	2	2	2	0	0	0	0	2	0	0	0	0	0	0	0	0	2	0	0	0	0	0	0	0	0	2	0	0	0	0	2021-02-06	2021-02-06	2021-02-06	54.392	468	468	1	2	0	8996-03-01
Q96HS1	Q96HS1	9	9	9	Serine/threonine-protein phosphatase PGAM5, mitochondrial	PGAM5		1	9	9	9	8	2	8	9	4	9	7	1	5	8	2	8	9	4	9	7	1	5	8	2	8	9	4	9	7	1	5	36.3	36.3	36.3	32.004	289	289	1	58	0	50.305	By MS/MS
Q96HW7	Q96HW7	1	1	1	Integrator complex subunit 4	INTS4		1	1	1	1	1	0	0	0	0	0	0	0	0	1	0	0	0	0	0	0	0	0	1	0	0	0	0	0	0	0	0	1	1	1	108.17	963	963	1	1	0.0035503	3415-01-01	By MS/MS
Q96I24	Q96I24	1	1	1	Far upstream element-binding protein 3	FUBP3		1	1	1	1	1	0	1	1	0	1	1	0	0	1	0	1	1	0	1	1	0	0	1	0	1	1	0	1	1	0	0	2021-03-02	2021-03-02	2021-03-02	61.64	572	572	1	5	0.0035377	1.324	By matching
Q96I25	Q96I25	3	3	3	Splicing factor 45	RBM17		1	3	3	3	3	1	3	2	1	2	3	0	3	3	1	3	2	1	2	3	0	3	3	1	3	2	1	2	3	0	3	8	8	8	44.961	401	401	1	18	0	5.0804	By MS/MS
Q96KR1	Q96KR1	10	10	10	Zinc finger RNA-binding protein	ZFR		1	10	10	10	9	2	10	8	0	8	9	0	5	9	2	10	8	0	8	9	0	5	9	2	10	8	0	8	9	0	5	2021-09-14	2021-09-14	2021-09-14	117.01	1074	1074	1	51	0	51.399	By MS/MS
Q96LI5	Q96LI5	1	1	1	CCR4-NOT transcription complex subunit 6-like	CNOT6L		1	1	1	1	1	1	1	1	0	1	1	0	0	1	1	1	1	0	1	1	0	0	1	1	1	1	0	1	1	0	0	2021-06-01	2021-06-01	2021-06-01	63.001	555	555	1	6	1	-2	By matching
Q96P11	Q96P11	1	1	1	Probable 28S rRNA (cytosine-C(5))-methyltransferase	NSUN5		1	1	1	1	1	1	1	1	1	1	1	0	1	1	1	1	1	1	1	1	0	1	1	1	1	1	1	1	1	0	1	2021-04-04	2021-04-04	2021-04-04	46.691	429	429	1	8	0	7387-04-01	By matching
Q96P63	Q96P63	1	1	1	Serpin B12	SERPINB12		1	1	1	1	0	1	0	1	1	1	0	1	0	0	1	0	1	1	1	0	1	0	0	1	0	1	1	1	0	1	0	2021-04-04	2021-04-04	2021-04-04	46.276	405	405	1	5	0	7386-01-01
Q96PK6	Q96PK6	12	12	12	RNA-binding protein 14	RBM14		1	12	12	12	11	1	11	10	0	8	11	1	9	11	1	11	10	0	8	11	1	9	11	1	11	10	0	8	11	1	9	2021-06-22	2021-06-22	2021-06-22	69.491	669	669	1	67	0	26.423	By MS/MS
Q96PN6	Q96PN6	1	1	1	Adenylate cyclase type 10	ADCY10		1	1	1	1	0	1	0	0	1	0	0	1	0	0	1	0	0	1	0	0	1	0	0	1	0	0	1	0	0	1	0	0.6	0.6	0.6	187.15	1610	1610	1	3	0.0033595	1.1207
Q96QA5	Q96QA5	3	3	3	Gasdermin-A	GSDMA		1	3	3	3	3	2	2	3	3	1	3	3	3	3	2	2	3	3	1	3	3	3	3	2	2	3	3	1	3	3	3	2021-09-09	2021-09-09	2021-09-09	49.364	445	445	1	23	0	5214-02-01	By matching
Q96SB4	Q96SB4	1	1	1	SRSF protein kinase 1	SRPK1		1	1	1	1	1	0	1	1	0	1	0	0	1	1	0	1	1	0	1	0	0	1	1	0	1	1	0	1	0	0	1	2021-05-01	2021-05-01	2021-05-01	74.324	655	655	1	5	0.0033937	1.1445	By matching
Q96SI9	Q96SI9	4	1	1	Spermatid perinuclear RNA-binding protein	STRBP		1	4	1	1	3	0	4	3	1	3	3	0	1	0	0	1	0	0	0	0	0	0	0	0	1	0	0	0	0	0	0	2021-07-05	2021-05-01	2021-05-01	73.652	672	672	1	1	0.0054113	1.0006	By matching
Q96T37	Q96T37	7	7	7	Putative RNA-binding protein 15	RBM15		1	7	7	7	7	1	7	7	0	6	7	0	5	7	1	7	7	0	6	7	0	5	7	1	7	7	0	6	7	0	5	2021-06-12	2021-06-12	2021-06-12	107.19	977	977	1	40	0	46.567	By MS/MS
Q99459	Q99459	15	15	15	Cell division cycle 5-like protein	CDC5L		1	15	15	15	13	1	12	11	1	13	13	1	10	13	1	12	11	1	13	13	1	10	13	1	12	11	1	13	13	1	10	2021-08-28	2021-08-28	2021-08-28	92.25	802	802	1	81	0	47.973	By MS/MS
Q99547	Q99547	8	8	8	M-phase phosphoprotein 6	MPHOSPH6		1	8	8	8	3	0	8	2	0	8	2	0	5	3	0	8	2	0	8	2	0	5	3	0	8	2	0	8	2	0	5	37.5	37.5	37.5	19.024	160	160	1	35	0	38.811	By matching
Q99575	Q99575	3	3	3	Ribonucleases P/MRP protein subunit POP1	POP1		1	3	3	3	2	0	2	0	0	2	1	0	1	2	0	2	0	0	2	1	0	1	2	0	2	0	0	2	1	0	1	2021-02-06	2021-02-06	2021-02-06	114.71	1024	1024	1	8	0	2893-05-01	By matching
Q99848	Q99848	15	15	15	Probable rRNA-processing protein EBP2	EBNA1BP2		1	15	15	15	11	2	13	13	0	13	14	0	12	11	2	13	13	0	13	14	0	12	11	2	13	13	0	13	14	0	12	44.4	44.4	44.4	34.852	306	306	1	98	0	80.493	By MS/MS
Q9BQ39	Q9BQ39	14	12	12	ATP-dependent RNA helicase DDX50	DDX50		1	14	12	12	14	0	13	12	1	13	13	0	12	12	0	11	10	1	11	11	0	10	12	0	11	10	1	11	11	0	10	2021-05-26	2021-08-22	2021-08-22	82.564	737	737	1	73	0	69.841	By MS/MS
Q9BQ67	Q9BQ67	2	2	2	Glutamate-rich WD repeat-containing protein 1	GRWD1		1	2	2	2	2	0	1	2	0	1	2	0	1	2	0	1	2	0	1	2	0	1	2	0	1	2	0	1	2	0	1	4	4	4	49.419	446	446	1	9	0.0034965	2565-01-01	By matching
Q9BQG0	Q9BQG0	34	34	34	Myb-binding protein 1A	MYBBP1A		1	34	34	34	30	3	30	28	0	29	31	0	21	30	3	30	28	0	29	31	0	21	30	3	30	28	0	29	31	0	21	33.6	33.6	33.6	148.85	1328	1328	1	199	0	155.12	By MS/MS
Q9BRJ6	Q9BRJ6	6	6	6	Uncharacterized protein C7orf50	C7orf50		1	6	6	6	5	0	6	5	0	4	5	0	4	5	0	6	5	0	4	5	0	4	5	0	6	5	0	4	5	0	4	2021-09-29	2021-09-29	2021-09-29	22.083	194	194	1	31	0	19.346	By MS/MS
Q9BRT6	Q9BRT6	2	2	2	Protein LLP homolog	LLPH		1	2	2	2	2	0	2	2	0	2	2	0	1	2	0	2	2	0	2	2	0	1	2	0	2	2	0	2	2	0	1	2021-03-23	2021-03-23	2021-03-23	15.225	129	129	1	11	0	9677-02-01	By matching
Q9BSD7	Q9BSD7	1	1	1	Cancer-related nucleoside-triphosphatase	NTPCR		1	1	1	1	1	1	1	1	1	1	1	1	1	1	1	1	1	1	1	1	1	1	1	1	1	1	1	1	1	1	1	2021-09-07	2021-09-07	2021-09-07	20.713	190	190	1	9	0.0033708	1.1225	By matching
Q9BSJ2	Q9BSJ2	1	1	1	Gamma-tubulin complex component 2	TUBGCP2		1	1	1	1	1	0	0	1	0	0	1	0	0	1	0	0	1	0	0	1	0	0	1	0	0	1	0	0	1	0	0	2021-04-01	2021-04-01	2021-04-01	102.53	902	902	1	3	0.0054585	1.0237	By MS/MS
Q9BU76	Q9BU76	1	1	1	Multiple myeloma tumor-associated protein 2	MMTAG2		1	1	1	1	1	0	1	1	0	0	1	0	1	1	0	1	1	0	0	1	0	1	1	0	1	1	0	0	1	0	1	2021-03-05	2021-03-05	2021-03-05	29.411	263	263	1	5	0	4.106	By matching
Q9BUF5	Q9BUF5	5	1	1	Tubulin beta-6 chain	TUBB6		1	5	1	1	2	4	2	4	5	5	5	3	4	0	0	0	1	1	1	1	0	1	0	0	0	1	1	1	1	0	1	2021-01-12	2021-04-03	2021-04-03	49.857	446	446	1	5	0	2.0338	By matching
Q9BUJ2	Q9BUJ2	15	15	15	Heterogeneous nuclear ribonucleoprotein U-like protein 1	HNRNPUL1		1	15	15	15	13	5	13	14	9	13	15	10	7	13	5	13	14	9	13	15	10	7	13	5	13	14	9	13	15	10	7	2021-09-24	2021-09-24	2021-09-24	95.737	856	856	1	156	0	96.27	By MS/MS
Q9BUQ8	Q9BUQ8	16	16	16	Probable ATP-dependent RNA helicase DDX23	DDX23		1	16	16	16	15	4	16	14	2	10	13	3	7	15	4	16	14	2	10	13	3	7	15	4	16	14	2	10	13	3	7	2021-01-22	2021-01-22	2021-01-22	95.581	820	820	1	87	0	26.356	By MS/MS
Q9BV38	Q9BV38	9	9	9	WD repeat-containing protein 18	WDR18		1	9	9	9	9	0	9	8	0	9	8	0	8	9	0	9	8	0	9	8	0	8	9	0	9	8	0	9	8	0	8	2021-09-19	2021-09-19	2021-09-19	47.405	432	432	1	53	0	2021-03-14	By MS/MS
Q9BVC6	Q9BVC6	1	1	1	Transmembrane protein 109	TMEM109		1	1	1	1	1	0	1	0	1	1	1	0	1	1	0	1	0	1	1	1	0	1	1	0	1	0	1	1	1	0	1	2021-09-04	2021-09-04	2021-09-04	26.21	243	243	1	6	0	8854-01-01	By matching
Q9BVP2	Q9BVP2	7	7	7	Guanine nucleotide-binding protein-like 3	GNL3		1	7	7	7	5	1	7	5	0	6	5	0	4	5	1	7	5	0	6	5	0	4	5	1	7	5	0	6	5	0	4	2021-03-17	2021-03-17	2021-03-17	61.992	549	549	1	36	0	13.908	By MS/MS
Q9BWF3;Q9BQ04	Q9BWF3;Q9BQ04	5;3	5;3	5;3	RNA-binding protein 4;RNA-binding protein 4B	RBM4;RBM4B	;	2	5	5	5	4	0	5	3	1	4	4	0	3	4	0	5	3	1	4	4	0	3	4	0	5	3	1	4	4	0	3	2021-03-20	2021-03-20	2021-03-20	40.313	364	364;359	1	24	0	12.065	By MS/MS
Q9BY77	Q9BY77	3	3	3	Polymerase delta-interacting protein 3	POLDIP3		1	3	3	3	3	0	3	3	2	2	3	2	3	3	0	3	3	2	2	3	2	3	3	0	3	3	2	2	3	2	3	2021-04-11	2021-04-11	2021-04-11	46.089	421	421	1	21	0	8218-03-01	By matching
Q9BZE4	Q9BZE4	8	8	8	Nucleolar GTP-binding protein 1	GTPBP4		1	8	8	8	7	0	8	4	0	5	6	0	4	7	0	8	4	0	5	6	0	4	7	0	8	4	0	5	6	0	4	2021-01-18	2021-01-18	2021-01-18	73.964	634	634	1	34	0	29.114	By MS/MS
Q9BZJ0	Q9BZJ0	4	4	4	Crooked neck-like protein 1	CRNKL1		1	4	4	4	3	0	4	4	0	3	4	0	0	3	0	4	4	0	3	4	0	0	3	0	4	4	0	3	4	0	0	2021-07-05	2021-07-05	2021-07-05	100.45	848	848	1	18	0	9996-03-01	By matching
Q9C005	Q9C005	3	3	3	Protein dpy-30 homolog	DPY30		1	3	3	3	0	0	2	1	0	3	0	0	3	0	0	2	1	0	3	0	0	3	0	0	2	1	0	3	0	0	3	60.6	60.6	60.6	2025-11-01	99	99	1	13	0	36.924
Q9C086	Q9C086	1	1	1	INO80 complex subunit B	INO80B		1	1	1	1	1	0	1	0	0	0	0	0	0	1	0	1	0	0	0	0	0	0	1	0	1	0	0	0	0	0	0	2021-07-03	2021-07-03	2021-07-03	38.637	356	356	1	2	0.0034682	2345-01-01	By matching
Q9C0D6	Q9C0D6	1	1	1	FH2 domain-containing protein 1	FHDC1		1	1	1	1	0	1	0	0	0	0	0	0	0	0	1	0	0	0	0	0	0	0	0	1	0	0	0	0	0	0	0	0.9	0.9	0.9	124.76	1143	1143	1	1	0.0034208	1.1577
Q9GZL7	Q9GZL7	4	4	4	Ribosome biogenesis protein WDR12	WDR12		1	4	4	4	2	0	4	1	0	3	1	0	0	2	0	4	1	0	3	1	0	0	2	0	4	1	0	3	1	0	0	18	18	18	47.707	423	423	1	11	0	44.066	By MS/MS
Q9GZR7	Q9GZR7	9	9	9	ATP-dependent RNA helicase DDX24	DDX24		1	9	9	9	8	0	8	9	1	6	7	0	7	8	0	8	9	1	6	7	0	7	8	0	8	9	1	6	7	0	7	2021-09-15	2021-09-15	2021-09-15	96.331	859	859	1	50	0	17.957	By MS/MS
Q9H0A0	Q9H0A0	21	21	21	N-acetyltransferase 10	NAT10		1	21	21	21	18	1	15	16	1	16	15	0	12	18	1	15	16	1	16	15	0	12	18	1	15	16	1	16	15	0	12	2021-08-27	2021-08-27	2021-08-27	115.73	1025	1025	1	111	0	30.778	By MS/MS
Q9H0D6	Q9H0D6	7	7	7	5-3 exoribonuclease 2	XRN2		1	7	7	7	6	1	7	4	2	6	6	4	5	6	1	7	4	2	6	6	4	5	6	1	7	4	2	6	6	4	5	2021-03-10	2021-03-10	2021-03-10	108.58	950	950	1	41	0	14.702	By MS/MS
Q9H0H5	Q9H0H5	4	4	4	Rac GTPase-activating protein 1	RACGAP1		1	4	4	4	2	0	1	2	0	4	2	0	1	2	0	1	2	0	4	2	0	1	2	0	1	2	0	4	2	0	1	2021-09-07	2021-09-07	2021-09-07	71.026	632	632	1	12	0	3.112	By matching
Q9H0S4	Q9H0S4	3	3	3	Probable ATP-dependent RNA helicase DDX47	DDX47		1	3	3	3	1	0	3	2	0	1	2	0	1	1	0	3	2	0	1	2	0	1	1	0	3	2	0	1	2	0	1	2021-02-09	2021-02-09	2021-02-09	50.646	455	455	1	11	0	7698-03-01	By MS/MS
Q9H0U9	Q9H0U9	1	1	1	Testis-specific Y-encoded-like protein 1	TSPYL1		1	1	1	1	1	0	1	1	0	0	1	0	0	1	0	1	1	0	0	1	0	0	1	0	1	1	0	0	1	0	0	2021-09-05	2021-09-05	2021-09-05	49.192	437	437	1	4	0.0094837	0.91382	By matching
Q9H1B7	Q9H1B7	3	3	3	Interferon regulatory factor 2-binding protein-like	IRF2BPL		1	3	3	3	0	0	3	0	0	3	0	0	2	0	0	3	0	0	3	0	0	2	0	0	3	0	0	3	0	0	2	2021-04-06	2021-04-06	2021-04-06	82.658	796	796	1	9	0	5316-03-01
Q9H2G4	Q9H2G4	2	2	2	Testis-specific Y-encoded-like protein 2	TSPYL2		1	2	2	2	2	0	1	2	0	0	2	0	0	2	0	1	2	0	0	2	0	0	2	0	1	2	0	0	2	0	0	2021-09-02	2021-09-02	2021-09-02	79.434	693	693	1	7	0	5309-02-01	By MS/MS
Q9H2U1	Q9H2U1	2	2	2	ATP-dependent RNA helicase DHX36	DHX36		1	2	2	2	2	0	2	2	0	2	2	0	0	2	0	2	2	0	2	2	0	0	2	0	2	2	0	2	2	0	0	2021-04-02	2021-04-02	2021-04-02	114.76	1008	1008	1	10	0.0034762	2419-01-01	By matching
Q9H307	Q9H307	3	3	3	Pinin	PNN		1	3	3	3	3	0	2	2	0	2	3	0	1	3	0	2	2	0	2	3	0	1	3	0	2	2	0	2	3	0	1	2021-06-05	2021-06-05	2021-06-05	81.627	717	717	1	17	0	12.814	By MS/MS
Q9H3C7	Q9H3C7	1	1	1	Gametogenetin-binding protein 2	GGNBP2		1	1	1	1	1	0	0	1	0	0	1	0	0	1	0	0	1	0	0	1	0	0	1	0	0	1	0	0	1	0	0	3	3	3	79.086	697	697	1	3	0	8842-01-01	By matching
Q9H4L4	Q9H4L4	2	2	2	Sentrin-specific protease 3	SENP3		1	2	2	2	2	0	2	2	0	2	2	0	2	2	0	2	2	0	2	2	0	2	2	0	2	2	0	2	2	0	2	2021-06-05	2021-06-05	2021-06-05	65.009	574	574	1	12	0	3038-02-01	By matching
Q9H4L5	Q9H4L5	3	3	3	Oxysterol-binding protein-related protein 3	OSBPL3		1	3	3	3	3	0	2	2	0	1	2	0	1	3	0	2	2	0	1	2	0	1	3	0	2	2	0	1	2	0	1	2021-08-03	2021-08-03	2021-08-03	101.22	887	887	1	11	0	5024-06-01	By MS/MS
Q9H6F5	Q9H6F5	2	2	2	Coiled-coil domain-containing protein 86	CCDC86		1	2	2	2	1	0	2	1	0	1	1	0	1	1	0	2	1	0	1	1	0	1	1	0	2	1	0	1	1	0	1	2021-04-09	2021-04-09	2021-04-09	40.235	360	360	1	7	0	12.738	By MS/MS
Q9H6R4	Q9H6R4	5	5	5	Nucleolar protein 6	NOL6		1	5	5	5	5	0	5	3	0	3	3	0	0	5	0	5	3	0	3	3	0	0	5	0	5	3	0	3	3	0	0	2021-04-07	2021-04-07	2021-04-07	127.59	1146	1146	1	19	0	9.0172	By MS/MS
Q9H6W3	Q9H6W3	2	2	2	Bifunctional lysine-specific demethylase and histidyl-hydroxylase NO66	NO66		1	2	2	2	1	0	2	1	0	2	1	0	0	1	0	2	1	0	2	1	0	0	1	0	2	1	0	2	1	0	0	2021-07-03	2021-07-03	2021-07-03	71.085	641	641	1	7	0	6028-02-01	By matching
Q9H7B2	Q9H7B2	1	1	1	Ribosome production factor 2 homolog	RPF2		1	1	1	1	1	0	1	0	0	0	0	0	0	1	0	1	0	0	0	0	0	0	1	0	1	0	0	0	0	0	0	2021-06-05	2021-06-05	2021-06-05	35.582	306	306	1	2	0.0035461	3379-01-01	By matching
Q9H840	Q9H840	1	1	1	Gem-associated protein 7	GEMIN7		1	1	1	1	0	0	0	0	0	1	0	0	1	0	0	0	0	0	1	0	0	1	0	0	0	0	0	1	0	0	1	2021-09-09	2021-09-09	2021-09-09	14.536	131	131	1	2	0.0054407	1.0146
Q9H8H2	Q9H8H2	7	7	7	Probable ATP-dependent RNA helicase DDX31	DDX31		1	7	7	7	6	0	7	5	0	6	5	0	4	6	0	7	5	0	6	5	0	4	6	0	7	5	0	6	5	0	4	2021-01-10	2021-01-10	2021-01-10	94.086	851	851	1	33	0	20.011	By MS/MS
Q9H9B1	Q9H9B1	1	1	1	Histone-lysine N-methyltransferase EHMT1	EHMT1		1	1	1	1	0	0	1	1	0	0	0	0	1	0	0	1	1	0	0	0	0	1	0	0	1	1	0	0	0	0	1	2021-02-01	2021-02-01	2021-02-01	141.46	1298	1298	1	3	0.003367	1.1225
Q9H9Y6	Q9H9Y6	3	3	3	DNA-directed RNA polymerase I subunit RPA2	POLR1B		1	3	3	3	2	0	2	2	0	1	2	0	1	2	0	2	2	0	1	2	0	1	2	0	2	2	0	1	2	0	1	2021-09-02	2021-09-02	2021-09-02	128.23	1135	1135	1	10	0	8144-02-01	By matching
Q9HCE1	Q9HCE1	6	6	6	Putative helicase MOV-10	MOV10		1	6	6	6	6	0	6	6	0	3	5	0	4	6	0	6	6	0	3	5	0	4	6	0	6	6	0	3	5	0	4	2021-04-08	2021-04-08	2021-04-08	113.67	1003	1003	1	30	0	10.106	By MS/MS
Q9HCS7	Q9HCS7	1	1	1	Pre-mRNA-splicing factor SYF1	XAB2		1	1	1	1	0	0	1	1	0	1	0	0	1	0	0	1	1	0	1	0	0	1	0	0	1	1	0	1	0	0	1	2021-03-01	2021-03-01	2021-03-01	100.01	855	855	1	4	0.0055006	1.0602
Q9HCY8	Q9HCY8	1	1	1	Protein S100-A14	S100A14		1	1	1	1	0	0	0	0	1	0	1	0	0	0	0	0	0	1	0	1	0	0	0	0	0	0	1	0	1	0	0	2021-06-10	2021-06-10	2021-06-10	11.662	104	104	1	2	0.0064447	0.96626
Q9HD33	Q9HD33	2	2	2	39S ribosomal protein L47, mitochondrial	MRPL47		1	2	2	2	0	1	2	0	0	2	0	0	2	0	1	2	0	0	2	0	0	2	0	1	2	0	0	2	0	0	2	2021-04-10	2021-04-10	2021-04-10	29.45	250	250	1	7	0	6691-01-01
Q9N2J8;Q9N2K0	Q9N2J8;Q9N2K0	1;1	1;1	1;1	HERV-H_2q24.1 provirus ancestral Env polyprotein;Surface protein;Transmembrane protein;HERV-H_2q24.3 provirus ancestral Env polyprotein;Surface protein;Transmembrane protein		;	2	1	1	1	1	0	1	1	0	1	1	0	1	1	0	1	1	0	1	1	0	1	1	0	1	1	0	1	1	0	1	2021-06-01	2021-06-01	2021-06-01	60.91	555	555;584	1	6	0	4785-02-01	By MS/MS
Q9NPD3	Q9NPD3	6	6	6	Exosome complex component RRP41	EXOSC4		1	6	6	6	5	0	6	4	0	6	5	0	6	5	0	6	4	0	6	5	0	6	5	0	6	4	0	6	5	0	6	2021-01-26	2021-01-26	2021-01-26	26.383	245	245	1	40	0	13.397	By MS/MS
Q9NPE3	Q9NPE3	4	4	4	H/ACA ribonucleoprotein complex subunit 3	NOP10		1	4	4	4	4	0	3	2	0	3	3	0	2	4	0	3	2	0	3	3	0	2	4	0	3	2	0	3	3	0	2	51.6	51.6	51.6	7059-07-01	64	64	1	17	0	8467-05-01	By MS/MS
Q9NPF5	Q9NPF5	1	1	1	DNA methyltransferase 1-associated protein 1	DMAP1		1	1	1	1	1	0	1	1	0	0	1	0	1	1	0	1	1	0	0	1	0	1	1	0	1	1	0	0	1	0	1	2021-06-02	2021-06-02	2021-06-02	52.992	467	467	1	5	0.0036452	4212-01-01	By matching
Q9NQ29	Q9NQ29	3	1	1	Putative RNA-binding protein Luc7-like 1	LUC7L		1	3	1	1	3	2	3	3	2	3	2	2	3	1	0	1	1	0	1	1	0	1	1	0	1	1	0	1	1	0	1	2021-09-08	3	3	43.727	371	371	1	8	0	2.1139	By MS/MS
Q9NQ55	Q9NQ55	5	5	5	Suppressor of SWI4 1 homolog	PPAN		1	5	5	5	4	0	5	5	0	3	5	0	4	4	0	5	5	0	3	5	0	4	4	0	5	5	0	3	5	0	4	2021-06-18	2021-06-18	2021-06-18	53.193	473	473	1	26	0	16.934	By MS/MS
Q9NQT4	Q9NQT4	4	4	4	Exosome complex component RRP46	EXOSC5		1	4	4	4	1	0	3	1	0	3	3	0	4	1	0	3	1	0	3	3	0	4	1	0	3	1	0	3	3	0	4	20	20	20	25.249	235	235	1	15	0	3679-04-01	By MS/MS
Q9NQT5	Q9NQT5	12	12	12	Exosome complex component RRP40	EXOSC3		1	12	12	12	6	0	12	6	0	11	5	0	11	6	0	12	6	0	11	5	0	11	6	0	12	6	0	11	5	0	11	52.4	52.4	52.4	29.572	275	275	1	73	0	158.2	By MS/MS
Q9NR30	Q9NR30	40	40	38	Nucleolar RNA helicase 2	DDX21		1	40	40	38	38	16	38	38	4	36	38	4	36	38	16	38	38	4	36	38	4	36	36	16	36	36	4	34	36	4	34	50.8	50.8	47.4	87.343	783	783	1	377	0	323.31	By MS/MS
Q9NR56	Q9NR56	1	1	1	Muscleblind-like protein 1	MBNL1		1	1	1	1	1	1	1	1	1	1	1	1	1	1	1	1	1	1	1	1	1	1	1	1	1	1	1	1	1	1	1	2021-08-02	2021-08-02	2021-08-02	41.817	388	388	1	9	0	1.687	By matching
Q9NRL2	Q9NRL2	4	4	4	Bromodomain adjacent to zinc finger domain protein 1A	BAZ1A		1	4	4	4	4	0	4	4	0	4	4	0	4	4	0	4	4	0	4	4	0	4	4	0	4	4	0	4	4	0	4	2021-05-03	2021-05-03	2021-05-03	178.7	1556	1556	1	24	0	22.869	By MS/MS
Q9NRR4	Q9NRR4	1	1	1	Ribonuclease 3	DROSHA		1	1	1	1	1	0	1	1	0	1	1	0	1	1	0	1	1	0	1	1	0	1	1	0	1	1	0	1	1	0	1	0.8	0.8	0.8	159.31	1374	1374	1	6	0	8313-01-01	By MS/MS
Q9NTJ3	Q9NTJ3	2	2	2	Structural maintenance of chromosomes protein 4	SMC4		1	2	2	2	2	0	2	2	0	1	2	0	1	2	0	2	2	0	1	2	0	1	2	0	2	2	0	1	2	0	1	2021-06-01	2021-06-01	2021-06-01	147.18	1288	1288	1	10	0	9324-01-01	By matching
Q9NU22	Q9NU22	4	4	4	Midasin	MDN1		1	4	4	4	4	0	4	0	0	1	1	0	0	4	0	4	0	0	1	1	0	0	4	0	4	0	0	1	1	0	0	2021-01-01	2021-01-01	2021-01-01	632.81	5596	5596	1	10	0	9099-03-01	By matching
Q9NV31	Q9NV31	1	1	1	U3 small nucleolar ribonucleoprotein protein IMP3	IMP3		1	1	1	1	1	0	1	1	0	1	1	0	1	1	0	1	1	0	1	1	0	1	1	0	1	1	0	1	1	0	1	2021-02-08	2021-02-08	2021-02-08	21.85	184	184	1	6	0	3689-02-01	By MS/MS
Q9NVI7;Q5T2N8	Q9NVI7	17;5	17;5	8;3	ATPase family AAA domain-containing protein 3A	ATAD3A		2	17	17	8	13	6	15	13	5	12	14	4	12	13	6	15	13	5	12	14	4	12	5	2	7	5	2	6	6	1	5	33.3	33.3	2021-01-16	71.368	634	634;411	1	103	0	55.189	By MS/MS
Q9NVM9	Q9NVM9	1	1	1	Protein asunder homolog	ASUN		1	1	1	1	1	0	1	1	0	0	1	0	0	1	0	1	1	0	0	1	0	0	1	0	1	1	0	0	1	0	0	2	2	2	80.224	706	706	1	4	0.0054526	1.0213	By MS/MS
Q9NVN8	Q9NVN8	1	1	1	Guanine nucleotide-binding protein-like 3-like protein	GNL3L		1	1	1	1	1	0	1	1	0	1	1	0	1	1	0	1	1	0	1	1	0	1	1	0	1	1	0	1	1	0	1	2021-09-01	2021-09-01	2021-09-01	65.572	582	582	1	6	0.0012361	4974-01-01	By matching
Q9NVP1	Q9NVP1	6	6	6	ATP-dependent RNA helicase DDX18	DDX18		1	6	6	6	6	0	6	5	0	5	5	0	2	6	0	6	5	0	5	5	0	2	6	0	6	5	0	5	5	0	2	13	13	13	75.406	670	670	1	32	0	14.663	By MS/MS
Q9NVX2	Q9NVX2	1	1	1	Notchless protein homolog 1	NLE1		1	1	1	1	1	0	1	0	0	0	0	0	0	1	0	1	0	0	0	0	0	0	1	0	1	0	0	0	0	0	0	2021-07-02	2021-07-02	2021-07-02	53.32	485	485	1	2	0	4066-02-01	By matching
Q9NW13	Q9NW13	14	14	14	RNA-binding protein 28	RBM28		1	14	14	14	14	0	14	12	0	14	13	0	10	14	0	14	12	0	14	13	0	10	14	0	14	12	0	14	13	0	10	2021-03-21	2021-03-21	2021-03-21	85.737	759	759	1	78	0	51.249	By MS/MS
Q9NWH9	Q9NWH9	4	4	4	SAFB-like transcription modulator	SLTM		1	4	4	4	4	0	3	2	0	2	2	0	0	4	0	3	2	0	2	2	0	0	4	0	3	2	0	2	2	0	0	2021-03-05	2021-03-05	2021-03-05	117.15	1034	1034	1	13	0	20.762	By MS/MS
Q9NWT1	Q9NWT1	4	4	4	p21-activated protein kinase-interacting protein 1	PAK1IP1		1	4	4	4	3	0	4	1	0	3	4	0	3	3	0	4	1	0	3	4	0	3	3	0	4	1	0	3	4	0	3	2021-05-14	2021-05-14	2021-05-14	43.963	392	392	1	18	0	12.849	By MS/MS
Q9NWZ8	Q9NWZ8	1	1	1	Gem-associated protein 8	GEMIN8		1	1	1	1	1	0	1	1	0	1	0	0	1	1	0	1	1	0	1	0	0	1	1	0	1	1	0	1	0	0	1	5	5	5	28.636	242	242	1	5	0	4193-02-01	By matching
Q9NX24	Q9NX24	1	1	1	H/ACA ribonucleoprotein complex subunit 2	NHP2		1	1	1	1	1	1	1	1	0	1	1	0	1	1	1	1	1	0	1	1	0	1	1	1	1	1	0	1	1	0	1	2021-04-12	2021-04-12	2021-04-12	17.201	153	153	1	11	0	12.697	By MS/MS
Q9NX58	Q9NX58	8	8	8	Cell growth-regulating nucleolar protein	LYAR		1	8	8	8	8	1	6	6	0	5	6	0	5	8	1	6	6	0	5	6	0	5	8	1	6	6	0	5	6	0	5	2021-07-17	2021-07-17	2021-07-17	43.614	379	379	1	40	0	29.595	By MS/MS
Q9NX95	Q9NX95	2	2	2	Syntabulin	SYBU		1	2	2	2	0	0	2	0	0	2	0	0	2	0	0	2	0	0	2	0	0	2	0	0	2	0	0	2	0	0	2	2021-04-07	2021-04-07	2021-04-07	72.387	663	663	1	6	0	13.412
Q9NXF1	Q9NXF1	12	12	12	Testis-expressed sequence 10 protein	TEX10		1	12	12	12	11	1	12	7	0	9	8	0	2	11	1	12	7	0	9	8	0	2	11	1	12	7	0	9	8	0	2	2021-03-16	2021-03-16	2021-03-16	105.67	929	929	1	56	0	23.192	By MS/MS
Q9NY61	Q9NY61	2	2	2	Protein AATF	AATF		1	2	2	2	2	0	2	2	0	1	0	0	0	2	0	2	2	0	1	0	0	0	2	0	2	2	0	1	0	0	0	2021-01-09	2021-01-09	2021-01-09	63.132	560	560	1	7	0	6822-01-01	By matching
Q9NYF8	Q9NYF8	11	11	11	Bcl-2-associated transcription factor 1	BCLAF1		1	11	11	11	10	4	11	10	2	9	10	1	8	10	4	11	10	2	9	10	1	8	10	4	11	10	2	9	10	1	8	2021-02-14	2021-02-14	2021-02-14	106.12	920	920	1	97	0	17.766	By MS/MS
Q9NZ01	Q9NZ01	3	3	3	Very-long-chain enoyl-CoA reductase	TECR		1	3	3	3	3	1	3	2	0	3	2	1	2	3	1	3	2	0	3	2	1	2	3	1	3	2	0	3	2	1	2	13	13	13	36.034	308	308	1	17	0	5644-02-01	By MS/MS
Q9NZB2	Q9NZB2	3	3	3	Constitutive coactivator of PPAR-gamma-like protein 1	FAM120A		1	3	3	3	3	0	3	3	0	1	2	0	1	3	0	3	3	0	1	2	0	1	3	0	3	3	0	1	2	0	1	2021-02-04	2021-02-04	2021-02-04	121.89	1118	1118	1	13	0	3053-02-01	By MS/MS
Q9NZM5	Q9NZM5	3	3	3	Glioma tumor suppressor candidate region gene 2 protein	GLTSCR2		1	3	3	3	3	0	3	2	0	1	1	0	1	3	0	3	2	0	1	1	0	1	3	0	3	2	0	1	1	0	1	10	10	10	54.389	478	478	1	11	0	4718-02-01	By matching
Q9NZT1	Q9NZT1	9	9	9	Calmodulin-like protein 5	CALML5		1	9	9	9	0	2	0	5	9	1	5	2	3	0	2	0	5	9	1	5	2	3	0	2	0	5	9	1	5	2	3	85.6	85.6	85.6	15.892	146	146	1	31	0	63.211
Q9P035	Q9P035	2	2	2	Very-long-chain (3R)-3-hydroxyacyl-CoA dehydratase 3	HACD3		1	2	2	2	2	0	2	2	0	2	2	0	0	2	0	2	2	0	2	2	0	0	2	0	2	2	0	2	2	0	0	2021-07-09	2021-07-09	2021-07-09	43.159	362	362	1	10	0.0054945	1.0545	By MS/MS
Q9UBG3	Q9UBG3	1	1	1	Cornulin	CRNN		1	1	1	1	0	0	0	1	1	0	1	0	0	0	0	0	1	1	0	1	0	0	0	0	0	1	1	0	1	0	0	2021-08-04	2021-08-04	2021-08-04	53.533	495	495	1	3	0	6077-03-01
Q9UBH0	Q9UBH0	1	1	1	Interleukin-36 receptor antagonist protein	IL36RN		1	1	1	1	0	0	0	0	1	0	0	0	0	0	0	0	0	1	0	0	0	0	0	0	0	0	1	0	0	0	0	2021-04-08	2021-04-08	2021-04-08	16.962	155	155	1	1	0	5293-01-01
Q9UBI6	Q9UBI6	1	1	1	Guanine nucleotide-binding protein G(I)/G(S)/G(O) subunit gamma-12	GNG12		1	1	1	1	1	0	0	1	0	0	0	0	1	1	0	0	1	0	0	0	0	1	1	0	0	1	0	0	0	0	1	2021-02-22	2021-02-22	2021-02-22	8.0061	72	72	1	3	0.0035672	3569-01-01	By MS/MS
Q9UBL3	Q9UBL3	7	7	7	Set1/Ash2 histone methyltransferase complex subunit ASH2	ASH2L		1	7	7	7	2	0	6	1	0	5	0	1	5	2	0	6	1	0	5	0	1	5	2	0	6	1	0	5	0	1	5	2021-04-15	2021-04-15	2021-04-15	68.722	628	628	1	23	0	7.337	By matching
Q9UBX3	Q9UBX3	2	2	2	Mitochondrial dicarboxylate carrier	SLC25A10		1	2	2	2	2	0	2	1	0	2	2	0	1	2	0	2	1	0	2	2	0	1	2	0	2	1	0	2	2	0	1	2021-08-11	2021-08-11	2021-08-11	31.282	287	287	1	10	0	9477-01-01	By matching
Q9UDT6	Q9UDT6	1	1	1	CAP-Gly domain-containing linker protein 2	CLIP2		1	1	1	1	1	1	1	1	1	1	1	1	0	1	1	1	1	1	1	1	1	0	1	1	1	1	1	1	1	1	0	2021-06-01	2021-06-01	2021-06-01	115.84	1046	1046	1	11	0.0034642	2324-01-01	By matching
Q9UDY2	Q9UDY2	3	3	3	Tight junction protein ZO-2	TJP2		1	3	3	3	1	0	3	0	0	1	1	0	1	1	0	3	0	0	1	1	0	1	1	0	3	0	0	1	1	0	1	2021-07-02	2021-07-02	2021-07-02	133.96	1190	1190	1	7	0	9269-03-01	By matching
Q9UEG4	Q9UEG4	8	8	8	Zinc finger protein 629	ZNF629		1	8	8	8	3	0	8	2	0	8	1	0	6	3	0	8	2	0	8	1	0	6	3	0	8	2	0	8	1	0	6	2021-02-15	2021-02-15	2021-02-15	96.619	869	869	1	35	0	18.96	By matching
Q9UH99	Q9UH99	3	3	3	SUN domain-containing protein 2	SUN2		1	3	3	3	3	0	3	1	1	3	2	0	1	3	0	3	1	1	3	2	0	1	3	0	3	1	1	3	2	0	1	2021-08-06	2021-08-06	2021-08-06	80.31	717	717	1	14	0	4361-03-01	By MS/MS
Q9UHA3	Q9UHA3	1	1	1	Probable ribosome biogenesis protein RLP24	RSL24D1		1	1	1	1	1	0	1	1	0	1	1	0	0	1	0	1	1	0	1	1	0	0	1	0	1	1	0	1	1	0	0	2021-04-07	2021-04-07	2021-04-07	19.621	163	163	1	5	0	2.0257	By matching
Q9UHI6	Q9UHI6	8	8	8	Probable ATP-dependent RNA helicase DDX20	DDX20		1	8	8	8	1	1	6	2	0	8	3	1	4	1	1	6	2	0	8	3	1	4	1	1	6	2	0	8	3	1	4	2021-05-17	2021-05-17	2021-05-17	92.239	824	824	1	26	0	30.771	By matching
Q9UHX1	Q9UHX1	4	4	4	Poly(U)-binding-splicing factor PUF60	PUF60		1	4	4	4	4	1	4	3	3	4	4	3	3	4	1	4	3	3	4	4	3	3	4	1	4	3	3	4	4	3	3	2021-08-09	2021-08-09	2021-08-09	59.875	559	559	1	37	0	30.187	By MS/MS
Q9UIG0	Q9UIG0	3	3	3	Tyrosine-protein kinase BAZ1B	BAZ1B		1	3	3	3	3	0	3	1	0	1	0	0	1	3	0	3	1	0	1	0	0	1	3	0	3	1	0	1	0	0	1	2021-08-02	2021-08-02	2021-08-02	170.9	1483	1483	1	9	0	13.275	By MS/MS
Q9UIM3	Q9UIM3	1	1	1	FK506-binding protein-like	FKBPL		1	1	1	1	1	1	1	1	1	1	1	1	0	1	1	1	1	1	1	1	1	0	1	1	1	1	1	1	1	1	0	2021-09-02	2021-09-02	2021-09-02	38.176	349	349	1	8	0.0044199	1.0665	By MS/MS
Q9UKD2	Q9UKD2	3	3	3	mRNA turnover protein 4 homolog	MRTO4		1	3	3	3	3	0	3	3	0	3	2	0	1	3	0	3	3	0	3	2	0	1	3	0	3	3	0	3	2	0	1	2021-08-18	2021-08-18	2021-08-18	27.56	239	239	1	15	0	4237-04-01	By matching
Q9UKM9	Q9UKM9	2	2	2	RNA-binding protein Raly	RALY		1	2	2	2	2	0	1	2	0	1	2	0	2	2	0	1	2	0	1	2	0	2	2	0	1	2	0	1	2	0	2	2021-09-06	2021-09-06	2021-09-06	32.463	306	306	1	10	0.0035129	2763-01-01	By MS/MS
Q9UKN8	Q9UKN8	5	5	5	General transcription factor 3C polypeptide 4	GTF3C4		1	5	5	5	4	0	5	4	0	4	4	0	3	4	0	5	4	0	4	4	0	3	4	0	5	4	0	4	4	0	3	2021-01-09	2021-01-09	2021-01-09	91.981	822	822	1	24	0	21.208	By MS/MS
Q9UKS6	Q9UKS6	1	1	1	Protein kinase C and casein kinase substrate in neurons protein 3	PACSIN3		1	1	1	1	1	0	0	1	0	1	1	0	0	1	0	0	1	0	1	1	0	0	1	0	0	1	0	1	1	0	0	2021-06-02	2021-06-02	2021-06-02	48.486	424	424	1	4	0.002448	4442-01-01	By matching
Q9UKV3	Q9UKV3	9	9	9	Apoptotic chromatin condensation inducer in the nucleus	ACIN1		1	9	9	9	8	1	9	9	0	7	6	1	7	8	1	9	9	0	7	6	1	7	8	1	9	9	0	7	6	1	7	2021-08-08	2021-08-08	2021-08-08	151.86	1341	1341	1	49	0	29.659	By MS/MS
Q9ULG1	Q9ULG1	2	2	2	DNA helicase INO80	INO80		1	2	2	2	2	0	2	1	0	1	2	0	0	2	0	2	1	0	1	2	0	0	2	0	2	1	0	1	2	0	0	2021-08-01	2021-08-01	2021-08-01	176.75	1556	1556	1	8	0.0053821	0.9757	By matching
Q9ULG6	Q9ULG6	3	3	3	Cell cycle progression protein 1	CCPG1		1	3	3	3	1	0	3	0	0	1	0	0	1	1	0	3	0	0	1	0	0	1	1	0	3	0	0	1	0	0	1	2021-04-04	2021-04-04	2021-04-04	87.339	757	757	1	6	0	9028-02-01	By matching
Q9ULL5	Q9ULL5	1	1	1	Proline-rich protein 12	PRR12		1	1	1	1	0	0	1	1	0	1	0	0	0	0	0	1	1	0	1	0	0	0	0	0	1	1	0	1	0	0	0	2021-09-01	2021-09-01	2021-09-01	129.99	1215	1215	1	3	0.0036232	3982-01-01
Q9ULU4	Q9ULU4	11	11	11	Protein kinase C-binding protein 1	ZMYND8		1	11	11	11	10	0	5	10	0	2	10	0	1	10	0	5	10	0	2	10	0	1	10	0	5	10	0	2	10	0	1	2021-05-14	2021-05-14	2021-05-14	131.69	1186	1186	1	45	0	68.846	By MS/MS
Q9ULW0	Q9ULW0	3	3	3	Targeting protein for Xklp2	TPX2		1	3	3	3	3	0	1	2	1	1	2	0	2	3	0	1	2	1	1	2	0	2	3	0	1	2	1	1	2	0	2	2021-02-05	2021-02-05	2021-02-05	85.652	747	747	1	12	0	5558-03-01	By MS/MS
Q9UMN6	Q9UMN6	13	12	12	Histone-lysine N-methyltransferase 2B	KMT2B		1	13	12	12	2	1	13	1	1	12	1	1	13	2	1	12	1	1	11	1	1	12	2	1	12	1	1	11	1	1	12	2021-02-06	2021-08-05	2021-08-05	293.51	2715	2715	1	45	0	46.821	By matching
Q9UMS4	Q9UMS4	7	7	7	Pre-mRNA-processing factor 19	PRPF19		1	7	7	7	7	0	7	7	1	6	7	1	5	7	0	7	7	1	6	7	1	5	7	0	7	7	1	6	7	1	5	22	22	22	55.18	504	504	1	47	0	19.639	By MS/MS
Q9UN86	Q9UN86	3	3	2	Ras GTPase-activating protein-binding protein 2	G3BP2		1	3	3	2	3	0	3	3	1	1	3	0	0	3	0	3	3	1	1	3	0	0	2	0	2	2	0	1	2	0	0	2021-07-08	2021-07-08	2021-02-06	54.12	482	482	1	14	0	11.499	By MS/MS
Q9UNQ2	Q9UNQ2	1	1	1	Probable dimethyladenosine transferase	DIMT1		1	1	1	1	0	0	1	0	0	1	1	0	0	0	0	1	0	0	1	1	0	0	0	0	1	0	0	1	1	0	0	2021-05-03	2021-05-03	2021-05-03	35.236	313	313	1	3	0.0036188	3929-01-01
Q9UNX3	Q9UNX3	10	3	3	60S ribosomal protein L26-like 1	RPL26L1		1	10	3	3	9	2	9	10	2	9	7	0	10	2	0	2	3	0	2	2	0	3	2	0	2	3	0	2	2	0	3	42.1	2021-05-14	2021-05-14	17.256	145	145	1	15	0	3.0588	By matching
Q9UNX4	Q9UNX4	4	4	4	WD repeat-containing protein 3	WDR3		1	4	4	4	3	0	4	4	0	4	3	0	2	3	0	4	4	0	4	3	0	2	3	0	4	4	0	4	3	0	2	2021-04-06	2021-04-06	2021-04-06	106.1	943	943	1	25	0	5302-07-01	By matching
Q9UPT8	Q9UPT8	5	5	5	Zinc finger CCCH domain-containing protein 4	ZC3H4		1	5	5	5	3	0	5	2	0	4	1	0	5	3	0	5	2	0	4	1	0	5	3	0	5	2	0	4	1	0	5	2021-05-08	2021-05-08	2021-05-08	140.26	1303	1303	1	20	0	6264-08-01	By MS/MS
Q9UQ35	Q9UQ35	28	28	28	Serine/arginine repetitive matrix protein 2	SRRM2		1	28	28	28	25	9	28	25	3	21	25	2	17	25	9	28	25	3	21	25	2	17	25	9	28	25	3	21	25	2	17	2021-05-15	2021-05-15	2021-05-15	299.61	2752	2752	1	162	0	111.35	By MS/MS
Q9UQE7	Q9UQE7	1	1	1	Structural maintenance of chromosomes protein 3	SMC3		1	1	1	1	0	0	1	1	0	1	1	0	1	0	0	1	1	0	1	1	0	1	0	0	1	1	0	1	1	0	1	1	1	1	141.54	1217	1217	1	5	0	8448-01-01
Q9UQR1	Q9UQR1	1	1	1	Zinc finger protein 148	ZNF148		1	1	1	1	1	0	1	1	0	1	1	0	0	1	0	1	1	0	1	1	0	0	1	0	1	1	0	1	1	0	0	2021-06-01	2021-06-01	2021-06-01	88.975	794	794	1	5	0	3.0102	By MS/MS
Q9Y210	Q9Y210	1	1	1	Short transient receptor potential channel 6	TRPC6		1	1	1	1	0	1	0	0	0	1	1	0	0	0	1	0	0	0	1	1	0	0	0	1	0	0	0	1	1	0	0	0.9	0.9	0.9	106.33	931	931	1	3	0	9096-01-01
Q9Y221	Q9Y221	3	3	3	60S ribosome subunit biogenesis protein NIP7 homolog	NIP7		1	3	3	3	3	0	3	3	0	3	3	0	3	3	0	3	3	0	3	3	0	3	3	0	3	3	0	3	3	0	3	2021-04-24	2021-04-24	2021-04-24	20.462	180	180	1	21	0	7478-06-01	By MS/MS
Q9Y224	Q9Y224	2	2	2	UPF0568 protein C14orf166	C14orf166		1	2	2	2	0	0	2	1	0	1	1	0	0	0	0	2	1	0	1	1	0	0	0	0	2	1	0	1	1	0	0	2021-04-18	2021-04-18	2021-04-18	28.068	244	244	1	5	0	1983-01-01
Q9Y230	Q9Y230	12	12	12	RuvB-like 2	RUVBL2		1	12	12	12	11	0	12	8	2	9	8	1	8	11	0	12	8	2	9	8	1	8	11	0	12	8	2	9	8	1	8	30	30	30	51.156	463	463	1	59	0	29.897	By MS/MS
Q9Y265	Q9Y265	10	10	10	RuvB-like 1	RUVBL1		1	10	10	10	10	4	10	10	6	9	10	0	10	10	4	10	10	6	9	10	0	10	10	4	10	10	6	9	10	0	10	31.4	31.4	31.4	50.227	456	456	1	71	0	34.403	By MS/MS
Q9Y2C4	Q9Y2C4	1	1	1	Nuclease EXOG, mitochondrial	EXOG		1	1	1	1	0	0	1	0	0	0	0	0	0	0	0	1	0	0	0	0	0	0	0	0	1	0	0	0	0	0	0	2021-07-02	2021-07-02	2021-07-02	41.084	368	368	1	1	0.003337	1.0941
Q9Y2R4	Q9Y2R4	3	3	3	Probable ATP-dependent RNA helicase DDX52	DDX52		1	3	3	3	3	1	3	2	0	2	2	0	3	3	1	3	2	0	2	2	0	3	3	1	3	2	0	2	2	0	3	2021-02-08	2021-02-08	2021-02-08	67.497	599	599	1	16	0	9024-04-01	By MS/MS
Q9Y2W1	Q9Y2W1	21	21	21	Thyroid hormone receptor-associated protein 3	THRAP3		1	21	21	21	19	4	18	18	1	16	18	1	13	19	4	18	18	1	16	18	1	13	19	4	18	18	1	16	18	1	13	2021-06-24	2021-06-24	2021-06-24	108.66	955	955	1	121	0	65.03	By MS/MS
Q9Y2X3	Q9Y2X3	7	7	7	Nucleolar protein 58	NOP58		1	7	7	7	7	1	7	7	1	7	7	0	5	7	1	7	7	1	7	7	0	5	7	1	7	7	1	7	7	0	5	2021-07-18	2021-07-18	2021-07-18	59.578	529	529	1	43	0	22.524	By MS/MS
Q9Y383	Q9Y383	7	7	5	Putative RNA-binding protein Luc7-like 2	LUC7L2		1	7	7	5	6	5	6	7	5	6	6	5	5	6	5	6	7	5	6	6	5	5	4	3	4	5	3	4	5	3	3	2021-02-20	2021-02-20	2021-05-14	46.513	392	392	1	65	0	22.218	By MS/MS
Q9Y3B2	Q9Y3B2	4	4	4	Exosome complex component CSL4	EXOSC1		1	4	4	4	3	0	4	3	0	4	2	0	3	3	0	4	3	0	4	2	0	3	3	0	4	3	0	4	2	0	3	2021-06-24	2021-06-24	2021-06-24	21.452	195	195	1	32	0	1947-06-01	By MS/MS
Q9Y3B9	Q9Y3B9	4	4	4	RRP15-like protein	RRP15		1	4	4	4	4	2	4	4	1	4	3	0	2	4	2	4	4	1	4	3	0	2	4	2	4	4	1	4	3	0	2	2021-03-16	2021-03-16	2021-03-16	31.484	282	282	1	29	0	4484-09-01	By MS/MS
Q9Y3C6	Q9Y3C6	1	1	1	Peptidyl-prolyl cis-trans isomerase-like 1	PPIL1		1	1	1	1	1	0	1	1	0	1	1	0	0	1	0	1	1	0	1	1	0	0	1	0	1	1	0	1	1	0	0	2021-02-10	2021-02-10	2021-02-10	18.237	166	166	1	5	0	7143-01-01	By matching
Q9Y3D7	Q9Y3D7	1	1	1	Mitochondrial import inner membrane translocase subunit TIM16	PAM16		1	1	1	1	0	0	0	1	0	0	1	0	0	0	0	0	1	0	0	1	0	0	0	0	0	1	0	0	1	0	0	2021-04-18	2021-04-18	2021-04-18	13.825	125	125	1	2	0	8017-01-01
Q9Y3F4	Q9Y3F4	1	1	1	Serine-threonine kinase receptor-associated protein	STRAP		1	1	1	1	1	0	1	1	0	1	0	0	1	1	0	1	1	0	1	0	0	1	1	0	1	1	0	1	0	0	1	2021-01-03	2021-01-03	2021-01-03	38.438	350	350	1	5	0.0084656	0.92486	By matching
Q9Y3I0	Q9Y3I0	1	1	1	tRNA-splicing ligase RtcB homolog	RTCB		1	1	1	1	1	0	1	1	1	1	1	1	0	1	0	1	1	1	1	1	1	0	1	0	1	1	1	1	1	1	0	2021-06-04	2021-06-04	2021-06-04	55.21	505	505	1	7	0	2.0596	By matching
Q9Y3T9	Q9Y3T9	9	9	9	Nucleolar complex protein 2 homolog	NOC2L		1	9	9	9	5	1	8	4	1	4	4	0	4	5	1	8	4	1	4	4	0	4	5	1	8	4	1	4	4	0	4	2021-02-14	2021-02-14	2021-02-14	84.918	749	749	1	31	0	9.1176	By MS/MS
Q9Y3U8	Q9Y3U8	6	6	6	60S ribosomal protein L36	RPL36		1	6	6	6	5	1	6	5	0	5	6	1	4	5	1	6	5	0	5	6	1	4	5	1	6	5	0	5	6	1	4	2021-05-30	2021-05-30	2021-05-30	12.254	105	105	1	61	0	20.316	By MS/MS
Q9Y3Y2	Q9Y3Y2	3	3	3	Chromatin target of PRMT1 protein	CHTOP		1	3	3	3	3	0	3	2	0	2	2	0	1	3	0	3	2	0	2	2	0	1	3	0	3	2	0	2	2	0	1	2021-07-15	2021-07-15	2021-07-15	26.396	248	248	1	19	0	9225-06-01	By MS/MS
Q9Y446	Q9Y446	1	1	1	Plakophilin-3	PKP3		1	1	1	1	1	0	1	1	0	0	0	0	0	1	0	1	1	0	0	0	0	0	1	0	1	1	0	0	0	0	0	2	2	2	87.081	797	797	1	3	0.0095037	0.91637	By matching
Q9Y4P3	Q9Y4P3	6	6	6	Transducin beta-like protein 2	TBL2		1	6	6	6	5	1	6	5	0	5	4	0	3	5	1	6	5	0	5	4	0	3	5	1	6	5	0	5	4	0	3	2021-09-17	2021-09-17	2021-09-17	49.797	447	447	1	29	0	36.881	By MS/MS
Q9Y4W2	Q9Y4W2	6	6	6	Ribosomal biogenesis protein LAS1L	LAS1L		1	6	6	6	3	0	6	5	0	6	3	0	1	3	0	6	5	0	6	3	0	1	3	0	6	5	0	6	3	0	1	2021-04-14	2021-04-14	2021-04-14	83.064	734	734	1	24	0	39.485	By MS/MS
Q9Y580	Q9Y580	5	5	5	RNA-binding protein 7	RBM7		1	5	5	5	2	1	5	0	0	4	1	0	4	2	1	5	0	0	4	1	0	4	2	1	5	0	0	4	1	0	4	2021-04-21	2021-04-21	2021-04-21	30.503	266	266	1	17	0	6003-05-01	By matching
Q9Y5A9	Q9Y5A9	2	2	2	YTH domain-containing family protein 2	YTHDF2		1	2	2	2	1	2	2	2	1	1	1	1	1	1	2	2	2	1	1	1	1	1	1	2	2	2	1	1	1	1	1	4	4	4	62.333	579	579	1	12	0	5.1892	By matching
Q9Y5Q8	Q9Y5Q8	2	2	2	General transcription factor 3C polypeptide 5	GTF3C5		1	2	2	2	2	0	2	2	0	2	2	0	1	2	0	2	2	0	2	2	0	1	2	0	2	2	0	2	2	0	1	2021-07-03	2021-07-03	2021-07-03	59.57	519	519	1	11	0	13.352	By MS/MS
Q9Y5Q9	Q9Y5Q9	2	2	2	General transcription factor 3C polypeptide 3	GTF3C3		1	2	2	2	1	0	2	1	0	1	1	0	1	1	0	2	1	0	1	1	0	1	1	0	2	1	0	1	1	0	1	2021-07-03	2021-07-03	2021-07-03	101.27	886	886	1	7	0	3.1668	By matching
Q9Y5S9	Q9Y5S9	1	1	1	RNA-binding protein 8A	RBM8A		1	1	1	1	1	0	1	1	0	1	1	0	1	1	0	1	1	0	1	1	0	1	1	0	1	1	0	1	1	0	1	2021-09-10	2021-09-10	2021-09-10	19.889	174	174	1	6	0	4.0635	By matching
Q9Y5Z7	Q9Y5Z7	1	1	1	Host cell factor 2	HCFC2		1	1	1	1	0	0	1	0	0	1	0	0	0	0	0	1	0	0	1	0	0	0	0	0	1	0	0	1	0	0	0	2021-04-01	2021-04-01	2021-04-01	86.778	792	792	1	2	0	8292-01-01
Q9Y6D9	Q9Y6D9	1	1	1	Mitotic spindle assembly checkpoint protein MAD1	MAD1L1		1	1	1	1	1	1	0	0	0	0	0	0	0	1	1	0	0	0	0	0	0	0	1	1	0	0	0	0	0	0	0	2021-07-01	2021-07-01	2021-07-01	83.066	718	718	1	2	0	2.0302	By matching
Q9Y6M1	Q9Y6M1	3	2	2	Insulin-like growth factor 2 mRNA-binding protein 2	IGF2BP2		1	3	2	2	2	0	3	3	0	2	3	0	2	1	0	2	2	0	1	2	0	1	1	0	2	2	0	1	2	0	1	7	2021-08-04	2021-08-04	66.121	599	599	1	9	0	1974-01-01	By MS/MS
REV__P10398	REV__P10398	1	1	1				1	1	1	1	1	1	1	1	1	1	1	1	0	1	1	1	1	1	1	1	1	0	1	1	1	1	1	1	1	1	0	0	0	0	67.585	606	606	1	10	0.0055066	1.0604	By matching
REV__P26022	REV__P26022	1	1	1				1	1	1	1	1	0	1	1	0	1	1	0	1	1	0	1	1	0	1	1	0	1	1	0	1	1	0	1	1	0	1	0	0	0	41.975	381	381	1	17	0.0085197	0.93463	By MS/MS
REV__Q5VT25	REV__Q5VT25	1	1	1				1	1	1	1	1	1	1	1	1	1	1	1	1	1	1	1	1	1	1	1	1	1	1	1	1	1	1	1	1	1	1	0	0	0	197.3	1732	1732	1	10	0.0012422	5239-01-01	By matching
REV__Q7Z6J4	REV__Q7Z6J4	1	1	1				1	1	1	1	1	1	1	1	1	1	1	1	1	1	1	1	1	1	1	1	1	1	1	1	1	1	1	1	1	1	1	0	0	0	74.891	655	655	1	24	0.00246	4868-01-01	By MS/MS
REV__Q8N436	REV__Q8N436	1	1	1				1	1	1	1	0	1	0	0	1	0	1	0	0	0	1	0	0	1	0	1	0	0	0	1	0	0	1	0	1	0	0	0	0	0	85.869	756	756	1	4	1	-2
REV__Q8TD57	REV__Q8TD57	1	1	1				1	1	1	1	1	1	1	1	1	1	1	1	1	1	1	1	1	1	1	1	1	1	1	1	1	1	1	1	1	1	1	0	0	0	470.77	4116	4116	1	10	1	-2	By matching
REV__Q8WZ42	REV__Q8WZ42	1	1	1				1	1	1	1	1	1	1	1	1	1	1	1	1	1	1	1	1	1	1	1	1	1	1	1	1	1	1	1	1	1	1	0	0	0	3816	34350	34350	1	19	0.0036496	4243-01-01	By MS/MS
REV__Q9BPY3	REV__Q9BPY3	1	1	1				1	1	1	1	0	1	0	0	0	0	0	0	1	0	1	0	0	0	0	0	0	1	0	1	0	0	0	0	0	0	1	0	0	0	39.499	351	351	1	3	0.0044494	1.0929
REV__Q9UIF9	REV__Q9UIF9	1	1	1				1	1	1	1	0	0	1	1	0	1	1	0	0	0	0	1	1	0	1	1	0	0	0	0	1	1	0	1	1	0	0	0	0	0	211.2	1905	1905	1	6	0.0064586	0.96904
REV__Q9UN67	REV__Q9UN67	1	1	1				1	1	1	1	1	1	1	1	1	1	1	1	1	1	1	1	1	1	1	1	1	1	1	1	1	1	1	1	1	1	1	0	0	0	87.62	800	800	1	12	0.0095238	0.92435	By matching
REV__Q9Y5H0	REV__Q9Y5H0	1	1	1				1	1	1	1	0	0	0	0	1	0	0	0	0	0	0	0	0	1	0	0	0	0	0	0	0	0	1	0	0	0	0	0	0	0	100.97	932	932	1	2	0.0075027	0.96043
[truncated: 58 more columns]

## Sheet: Dot1L interactors
Supplementary Table S2B: Dot1L nuclear interactors identified in MCF7 cells
Gene Name	Intensity DOT1L 1	Intensity DOT1L 2	Intensity DOT1L 3	Intensity CTRL 1	Intensity CTRL 2	Intensity CTRL 3	Fold-change	FDR
A2ML1	0	5031300	7240900	0	12194000	0	NA	NA
AATF	34727000	20808000	13862000	0	0	0	NA	NA
ABCF2	7849100	2424300	0	0	0	0	NA	NA
ABT1	4163400	2897600	0	0	0	0	NA	NA
ACIN1	238640000	96873000	98153000	2943000	5699000	521330	47.3262	0
ACTL6A	51932000	30634000	53740000	0	0	0	NA	NA
ACTN4	6398600	1308300	7160700	0	91355000	0	NA	NA
ADAR	54492000	35601000	30275000	0	0	0	NA	NA
AGK	3345500	3608300	10919000	5864700	0	0	NA	NA
AHCTF1	67906000	34602000	50102000	0	0	0	NA	NA
AHDC1	8135600	2606900	3194900	0	0	0	NA	NA
AIMP1	5795100	4712600	3640000	0	3380300	0	NA	NA
AIMP2	1824400	7839200	291400	0	3101500	0	NA	NA
AKAP8	22661000	22689000	44617000	6074000	748740	12457000	4.6664	0
AKAP8L	1598200	3210100	3061700	0	0	0	NA	NA
ALDH18A1	25964000	4963400	5035200	0	0	0	NA	NA
ALDH3A2	3083600	0	3545300	0	8492800	0	NA	NA
AQR	38058000	19533000	18868000	0	0	0	NA	NA
ARID2	32003000	19783000	36276000	0	0	0	NA	NA
ARPC3	2902900	984730	2357800	0	14678000	0	NA	NA
ARPC4	5889900	2052500	3549900	0	18304000	0	NA	NA
ARPC5	2499600	1268500	2661400	0	11874000	0	NA	NA
ASH2L	1986100	0	4834900	0	0	8117400	NA	NA
ASPH	34270000	17618000	32258000	0	0	0	NA	NA
ATAD2	29195000	3049200	3263900	0	0	0	NA	NA
ATAD3A	348060000	259050000	401880000	27488000	14843000	9727500	19.3818	0
ATAD3B	28352000	20804000	38804000	3504000	2896900	2058100	10.3984	0
ATP2A2	15427000	7439100	11064000	0	6036500	0	NA	NA
ATP5B	32773000	36370000	27953000	0	117750000	0	NA	NA
ATXN10	2708800	2389300	1804200	0	0	0	NA	NA
ATXN2L	0	2580900	3053300	0	0	0	NA	NA
B2M	0	4038900	5720900	0	36507000	0	NA	NA
BAG2	61907000	20896000	25982000	4871100	0	0	NA	NA
BASP1	472710000	302730000	493260000	24345000	0	1127700	49.8063	0
BAZ1A	32580000	36837000	31453000	0	0	0	NA	NA
BAZ1B	7073000	2801900	0	0	0	0	NA	NA
BCAS2	8940600	54209000	80246000	0	0	0	NA	NA
BCCIP	7985400	4294800	6023700	0	0	0	NA	NA
BMS1	23626000	5034500	14150000	0	0	0	NA	NA
BOP1	37816000	9432500	0	0	0	0	NA	NA
BRD3	12589000	5997900	9176900	0	2508300	1342200	7.21044	0
BRPF1	9349600	834730	3430800	0	0	0	NA	NA
C11orf98	42179000	20875000	27547000	0	0	0	NA	NA
C12orf43	4569900	3513200	3176000	0	0	0	NA	NA
C14orf166	12155000	16298000	22520000	0	0	0	NA	NA
C1D	10746000	2253800	3091100	0	0	0	NA	NA
C1QBP	20109000	14295000	9430700	0	7500000	0	NA	NA
C3orf17	14389000	7100700	2370100	3079400	0	0	NA	NA
C4A	5462900	9480600	6715200	0	0	0	NA	NA
C7orf50	132980000	84737000	101070000	0	0	0	NA	NA
C9orf114	6323700	7511200	6400000	0	0	0	NA	NA
CALU	9396600	1713400	10958000	0	576700	620770	18.4289	0
CAPRIN1	149090000	151290000	183970000	0	2363300	0	NA	NA
CAPZA1	35218000	30598000	34561000	0	22318000	0	NA	NA
CCAR1	15876000	4143100	8963900	0	0	0	NA	NA
CCDC12	19905000	17434000	23775000	0	0	0	NA	NA
CCDC137	8699600	6933800	748580	0	0	0	NA	NA
CCDC86	26957000	17496000	23065000	0	0	0	NA	NA
CCNK	3475800	4085900	3317300	0	0	0	NA	NA
CCNT1	11715000	11389000	11768000	0	0	0	NA	NA
CCT4	1490100	2212000	2720200	0	0	0	NA	NA
CCT6A	4691900	1516200	0	0	20572000	0	NA	NA
CD2BP2	75042000	50840000	72841000	1542700	0	0	NA	NA
CD3EAP	31999000	32077000	34475000	0	0	0	NA	NA
CDC42BPA	5342200	0	1566800	0	0	0	NA	NA
CDC5L	203580000	125730000	183560000	118820000	61630000	81028000	1.96143	0
CDCA7L	17043000	13691000	17251000	0	0	0	NA	NA
CDK1	1266400	1090400	0	0	0	0	NA	NA
CDK9	12037000	6816300	16930000	0	0	0	NA	NA
CDKN2A	6970400	13987000	11951000	0	0	0	NA	NA
CEBPZ	85901000	38440000	57104000	0	0	0	NA	NA
CENPV	43224000	35421000	35266000	0	0	0	NA	NA
CEPT1	0	2132500	3037300	0	0	0	NA	NA
CETN2	9382100	13415000	13700000	0	0	0	NA	NA
CFL1	2332300	8381500	15933000	0	64730000	0	NA	NA
CHD1	35295000	24754000	18456000	0	0	0	NA	NA
CHD3	10511000	9587000	11563000	1041000	0	0	NA	NA
CHD4	3448600	9818100	5626900	0	0	0	NA	NA
CHERP	27668000	23845000	35504000	0	1571900	0	NA	NA
CHTOP	52002000	7479100	14813000	0	0	0	NA	NA
CIRBP	2885400	5482500	24063000	741320	2540600	2451000	5.65696	0
CKAP4	202310000	139690000	193510000	0	67919000	2287100	7.62768	0
CLIP2	30783000	26558000	32307000	14821000	12159000	11707000	2.31726	0
CLPTM1L	4730300	0	1528000	0	0	0	NA	NA
COBL	995090	780250	1902200	0	0	0	NA	NA
COIL	7124200	1002900	2089300	0	1489800	0	NA	NA
COL5A1	32682000	22364000	42314000	0	0	0	NA	NA
CORO1C	6067900	1191200	6128400	0	2150700	0	NA	NA
CPS1	1321500	802900	0	0	0	0	NA	NA
CPSF1	20170000	8912400	14513000	0	0	0	NA	NA
CPSF3	9151700	6109300	3046300	0	0	746490	NA	NA
CPSF7	96158000	88594000	94376000	26397000	21966000	15321000	4.38302	0
CPT1A	48643000	70607000	88081000	28589000	2968000	4589000	5.73593	0
CRNKL1	16371000	12046000	15406000	0	0	0	NA	NA
CRNN	0	9638100	11101000	0	1383300	0	NA	NA
CSNK2A2	16241000	4308400	17216000	0	0	0	NA	NA
CSNK2A3	104190000	61111000	91669000	0	4717500	0	NA	NA
CTCF	15178000	7131100	17808000	0	0	0	NA	NA
CTNND1	20247000	12520000	11137000	0	3218800	0	NA	NA
CUX1	1422800	3239700	10381000	0	0	0	NA	NA
CYFIP1	17368000	10683000	17779000	0	9816500	0	NA	NA
DARS	12141000	12548000	12664000	0	4095700	0	NA	NA
DBN1	28439000	3942500	4324200	0	0	0	NA	NA
DCTN1	4809000	0	8777400	0	2208900	0	NA	NA
DDOST	11168000	4042600	4207100	0	5461500	0	NA	NA
DDX1	33403000	24167000	30750000	0	1592600	0	NA	NA
DDX17	1764200000	934260000	1429800000	88742000	9724800	0	41.9254	0
DDX18	59685000	42218000	52863000	0	0	0	NA	NA
DDX21	4904800000	3734800000	5083500000	140010000	10307000	6337500	87.6011	0
DDX24	169480000	76357000	86741000	0	2112300	0	NA	NA
DDX27	115740000	80263000	53095000	4284700	4142500	0	29.5588	0
DDX31	32157000	20681000	27793000	0	0	0	NA	NA
DDX39A	4988600	3904300	7176000	0	3395800	0	NA	NA
DDX3X	363890000	290270000	452740000	143900000	97719000	84846000	3.39056	0
DDX42	8587500	5341800	2721700	0	0	0	NA	NA
DDX46	18112000	26804000	58043000	2242800	0	7121300	10.9951	0
DDX47	48625000	33115000	38145000	1052000	0	0	NA	NA
DDX5	2238500000	1322900000	1750000000	135220000	56521000	34351000	23.4922	0
DDX50	211780000	153390000	194560000	0	698710	0	NA	NA
DDX51	54770000	33380000	34298000	0	4874900	0	NA	NA
DDX52	67825000	25314000	25229000	1577900	0	4737400	18.7431	0
DDX54	115740000	58061000	102510000	922070	0	0	NA	NA
DDX55	13927000	4422100	2480400	0	0	0	NA	NA
DDX56	6161900	2482200	3160900	0	0	0	NA	NA
DECR1	8563500	1483200	0	0	3037300	0	NA	NA
DEK	258230000	208170000	295710000	13972000	24496000	21528000	12.7027	0
DHX15	220880000	144950000	189660000	2277400	7916800	1001900	49.6146	0
DHX30	302120000	249170000	264120000	1500000	0	0	NA	NA
DHX36	13791000	7237100	10621000	0	0	0	NA	NA
DHX8	26236000	17750000	19542000	0	0	0	NA	NA
DHX9	1655200000	885560000	1103800000	51949000	17921000	583610	51.7299	0
DIMT1	7539500	5583400	9183100	0	0	0	NA	NA
DLST	3104300	7016800	14071000	0	5632700	0	NA	NA
DMAP1	4160300	3479200	5932200	0	0	0	NA	NA
DNAJC13	39103000	39325000	37182000	0	0	0	NA	NA
DNAJC9	8673500	8418700	11567000	0	0	0	NA	NA
DNTTIP2	1631400	0	2694600	0	0	0	NA	NA
DOT1L	36950000	40439000	59325000	0	0	0	NA	NA
DPM1	6004400	1773500	10744000	0	1124100	0	NA	NA
DPY30	882530	2839900	714610	0	0	0	NA	NA
DROSHA	16397000	6937700	9463700	0	0	0	NA	NA
DSG2	21599000	6259100	11485000	0	0	0	NA	NA
DUT	105090000	87973000	106020000	0	0	0	NA	NA
EBNA1BP2	694790000	486380000	702620000	10348000	0	0	NA	NA
EEF1B2	2929000	1905200	0	0	11328000	0	NA	NA
EEF1D	24093000	12664000	29328000	0	48566000	0	NA	NA
EFNA1	3376100	0	1509800	0	0	0	NA	NA
EFTUD2	431790000	325270000	503330000	8703700	36881000	2754900	26.0737	0
EHMT2	8653500	7310300	6013400	0	0	0	NA	NA
EIF2S1	5374900	6698100	14254000	0	11469000	0	NA	NA
EIF3A	5864100	10270000	15723000	0	3055000	0	NA	NA
EIF3B	2923500	8726000	19556000	0	2201300	0	NA	NA
EIF3C	2212700	9682900	11030000	0	0	0	NA	NA
EIF3E	0	3318300	5136900	0	2276300	0	NA	NA
EIF3F	0	3522200	3935500	0	0	0	NA	NA
EIF4A1	2541700	1595900	13294000	0	25477000	0	NA	NA
EIF4G1	8965200	6392300	9911400	0	3020700	0	NA	NA
EIF5A	0	3640200	3137500	0	20420000	0	NA	NA
EIF6	124650000	48512000	111260000	4502100	28500000	2249500	8.06834	0
ELAVL1	175500000	74707000	78476000	2910500	914340	1221100	65.1381	0
EMD	17725000	7279300	7355900	0	4364300	0	NA	NA
EPRS	30749000	31436000	30693000	0	732740	0	NA	NA
ERCC2	3173900	2579500	0	0	0	0	NA	NA
ERCC6	6240900	4990800	0	0	0	0	NA	NA
ERH	1115800000	377800000	555400000	39004000	4925700	0	46.6427	0
ERLIN2	0	3564200	6060600	0	3761900	0	NA	NA
EVPL	992780	0	2774500	0	16706000	0	NA	NA
EXOSC1	21630000	19859000	25625000	0	0	0	NA	NA
EXOSC10	208130000	142220000	195330000	1583200	883490	0	221.22	0
EXOSC2	47641000	58528000	107730000	5980700	0	597260	32.5175	0
EXOSC3	92581000	75888000	65032000	0	0	0	NA	NA
EXOSC4	95424000	50813000	65457000	0	0	0	NA	NA
EXOSC5	13426000	10894000	17040000	0	0	0	NA	NA
EXOSC6	82224000	70239000	88558000	0	31651000	3264700	6.90294	0
EXOSC7	16549000	10945000	11785000	2649300	0	4920800	5.1887	0
EXOSC8	47483000	17419000	20399000	0	0	0	NA	NA
EXOSC9	9842400	18192000	25665000	1773600	1920900	0	14.535	0
FAM120A	48921000	27446000	30293000	0	0	0	NA	NA
FAM208A	8611900	4239800	3693000	0	0	0	NA	NA
FAM98A	16757000	7348800	10607000	0	3078800	0	NA	NA
FAR1	2230000	2214400	2653600	0	0	0	NA	NA
FARP1	6186700	6668100	8739200	0	0	0	NA	NA
FASN	961270	0	8935900	0	35321000	0	NA	NA
FAU	27996000	17609000	94317000	0	0	0	NA	NA
FBL	318250000	313930000	440960000	9977000	309720	1605300	90.2403	0
FBLL1	91302000	52353000	62313000	5616600	3815400	0	21.8372	0
FEN1	0	1222100	2514100	0	0	0	NA	NA
FIP1L1	3704900	6273800	10215000	1574000	1763200	1126100	4.52439	0
FLNB	2236100	676660	1134000	0	40681000	0	NA	NA
FLOT1	4101000	752370	0	0	0	0	NA	NA
FMR1	2881400	2191200	7587200	0	0	0	NA	NA
FNBP4	665960	7752100	8864000	0	0	0	NA	NA
FOXC1	2023000	2242500	2505900	0	0	0	NA	NA
FOXP1	0	1610300	788900	0	0	0	NA	NA
FTSJ3	78443000	36535000	49007000	4906200	0	0	NA	NA
FUBP3	31684000	17760000	16075000	2344800	0	0	NA	NA
FXR1	59755000	64993000	77256000	0	706090	1822000	79.9038	0
FXR2	144670000	135850000	175730000	1250600	0	0	NA	NA
G3BP1	29951000	44305000	64226000	0	929130	0	NA	NA
G3BP2	37591000	42108000	50966000	0	0	0	NA	NA
GATAD2A	11065000	10007000	14630000	0	0	0	NA	NA
GEMIN2	19625000	11584000	5107400	0	0	0	NA	NA
GEMIN4	21333000	3626000	10980000	0	0	0	NA	NA
GEMIN8	6175100	5336600	0	0	0	0	NA	NA
GGNBP2	14283000	12091000	16374000	0	0	0	NA	NA
GIGYF2	33371000	3195000	8858700	0	0	0	NA	NA
GLTSCR2	9919800	8812700	8726600	0	0	0	NA	NA
GLYR1	49270000	45135000	55230000	0	3215300	12531000	9.50287	0
GNAI1	5046200	2626600	3046400	0	0	0	NA	NA
GNAI2	66825000	47680000	49843000	6350800	14281000	0	7.96576	0
GNB1	6317600	3263800	4215800	0	0	0	NA	NA
GNB2L1	5224400	17107000	23086000	0	30700000	0	NA	NA
GNB4	31449000	25867000	45709000	4012600	8877700	0	7.99244	0
GNG12	16285000	7030400	10803000	0	0	0	NA	NA
GNL2	51217000	20062000	12619000	0	0	0	NA	NA
GNL3L	7804400	2375700	2836100	0	0	0	NA	NA
GPATCH4	50334000	25497000	32649000	0	0	0	NA	NA
GRWD1	19336000	13548000	18231000	0	0	0	NA	NA
GSN	0	1630500	8600700	0	256920000	0	NA	NA
GTF2I	4799800	16820000	13595000	0	0	0	NA	NA
GTF3C1	43639000	24454000	20088000	0	0	0	NA	NA
GTF3C2	57873000	36837000	41395000	2624600	0	0	NA	NA
GTF3C3	17541000	17211000	23155000	0	1033000	0	NA	NA
GTF3C4	23449000	20427000	28093000	0	0	0	NA	NA
GTF3C5	5943800	4732100	5034400	0	0	0	NA	NA
GTPBP4	132560000	19793000	101020000	13897000	0	0	NA	NA
H1FX	713390000	555370000	563360000	41270000	11662000	2840100	32.8501	0
HACD2	0	7977300	11213000	0	836750	0	NA	NA
HACD3	12010000	1476400	2345500	0	0	0	NA	NA
HADHB	23267000	8813800	7604100	0	9141200	0	NA	NA
HAX1	5425800	3206500	0	5478900	0	0	NA	NA
HCFC2	3513700	0	3360300	0	0	0	NA	NA
HDAC1	31573000	26535000	29298000	2286100	4998100	0	11.9994	0
HEATR1	3630200	3000700	2617000	0	0	0	NA	NA
HEXIM1	8655700	5372400	6609600	0	0	0	NA	NA
HIST1H1E	4640000000	4294000000	5377500000	1707200000	1471200000	1482200000	3.07074	0
HIST1H2BL	9624300	0	18012000	0	55935000	0	NA	NA
HNRNPA0	96642000	17496000	65195000	13277000	13515000	1319000	6.37946	0
HNRNPA1	911760000	413160000	664390000	61774000	115150000	22985000	9.95108	0
HNRNPA2B1	948280000	167540000	240570000	11118000	45959000	2904800	22.6134	0
HNRNPA3	395040000	140750000	224340000	5901000	68617000	4106500	9.66785	0
HNRNPAB	10511000	5433800	0	0	580800	0	NA	NA
HNRNPD	133990000	61217000	75365000	10108000	16943000	0	10.0023	0
HNRNPL	263090000	122170000	108000000	8266300	18854000	9969800	13.299	0
HNRNPM	721630000	743060000	746350000	18818000	47138000	518470	33.2615	0
HNRNPR	924780000	395860000	445740000	19796000	30735000	314850	34.7399	0
HNRNPU	542340000	265960000	278800000	32867000	82837000	7791400	8.80276	0
HP1BP3	257910000	167170000	230270000	1132000	2672600	942940	138.04	0
HSP90AA1	3829500	0	9112900	0	88518000	0	NA	NA
HSP90B1	1758900	1581300	1416700	0	59935000	0	NA	NA
HSPA8	858490000	483770000	640310000	100620000	391540000	45693000	3.68608	0
IARS	2304900	3222900	2579700	0	0	0	NA	NA
IFI16	10147000	8142200	17731000	0	2589900	0	NA	NA
IGF2BP2	7498400	6735600	6678300	0	0	0	NA	NA
IGF2BP3	136330000	108790000	134480000	5914300	0	0	NA	NA
IK	28060000	13127000	16733000	1070400	952660	616460	21.9434	0
ILF3	576680000	274650000	426400000	2401200	9216900	0	109.978	0
IMP3	11752000	6619900	6895600	0	0	0	NA	NA
IMP4	4805300	3104400	3211300	0	0	0	NA	NA
INO80	9209400	1527100	5560100	0	0	0	NA	NA
INO80B	4897500	1566200	0	0	0	0	NA	NA
INTS5	5573500	2113000	2715200	0	0	0	NA	NA
INTS8	3585300	2411500	0	0	0	0	NA	NA
ISY1	6640600	3497700	2968600	0	0	0	NA	NA
JRK	297130000	177120000	240640000	22263000	13541000	14709000	14.1526	0
JUND	1250600	0	1971900	0	0	0	NA	NA
KANK2	3040400	0	5771600	0	0	0	NA	NA
KIAA0020	10718000	8636900	4403700	0	0	0	NA	NA
KIF23	49456000	51609000	62955000	0	0	0	NA	NA
KMT2A	5106000	5655400	4811900	5723200	0	0	NA	NA
KNOP1	45881000	31986000	46516000	2000400	0	0	NA	NA
KPNA2	6955800	5460800	9944300	0	0	0	NA	NA
KPNB1	3323100	4170500	4105800	0	11817000	0	NA	NA
KRI1	44295000	25500000	43956000	0	1673100	0	NA	NA
KRR1	33023000	17649000	37046000	0	0	0	NA	NA
KRT18	195640000	126120000	159020000	40828000	27426000	2234800	6.82066	0
KTN1	303430000	190220000	233620000	4039100	26945000	0	23.4724	0
LAMA5	12105000	2714200	3042500	0	1636900	0	NA	NA
LARP1	154890000	132960000	190300000	0	0	0	NA	NA
LARP7	7864200	2319500	2944300	2769100	0	0	NA	NA
LAS1L	64403000	33688000	45752000	0	0	0	NA	NA
LDHB	902030	0	2332000	0	10325000	0	NA	NA
LIMA1	12786000	7406300	6876000	0	0	0	NA	NA
LLPH	6098900	5040700	6553100	0	0	0	NA	NA
LMO7	7957100	939100	1856000	0	3688900	0	NA	NA
LRRC59	10623000	20450000	40143000	2154800	6299500	4190300	5.63213	0
LRRC8B	1358700000	4123000000	2938200000	0	0	0	NA	NA
LRRFIP2	1714400	1098300	0	0	713290	0	NA	NA
LSG1	3671500	2107800	0	0	0	0	NA	NA
LSM14A	10996000	13260000	30203000	3694300	4230100	1686200	5.66656	0
LUC7L	8456200	3069600	4638100	0	0	0	NA	NA
LUC7L2	109120000	148240000	239970000	57138000	73105000	57060000	2.65522	0
LUC7L3	128170000	84565000	112890000	6420800	11889000	8889500	11.9718	0
LUZP1	5078600	1344300	4465700	0	0	0	NA	NA
LYAR	267150000	71553000	96053000	0	0	0	NA	NA
MAGOH	35383000	10024000	24896000	0	0	0	NA	NA
MARS	6321300	2306400	8000100	0	0	0	NA	NA
MATR3	815120000	311590000	374420000	72656000	13228000	3778700	16.742	0
MDC1	73120000	82184000	105040000	0	1426800	0	NA	NA
MDN1	46691000	1436800	2655000	0	1707200	0	NA	NA
MEN1	52069000	30092000	34895000	23992000	17189000	0	2.84248	0
MEPCE	6248000	3896400	11980000	0	0	0	NA	NA
MKI67	372220000	898990000	1341300000	2402800	21363000	6279500	86.9524	0
MMTAG2	15786000	6438800	5924100	0	0	0	NA	NA
MOV10	82566000	52358000	60478000	0	0	0	NA	NA
MPHOSPH10	9895500	5608900	17424000	0	0	0	NA	NA
MPHOSPH6	15389000	8522900	11229000	0	0	340680	NA	NA
MPRIP	8527000	27249000	27068000	0	1002900	0	NA	NA
MRPL12	3408100	1058900	1092700	0	249380	0	NA	NA
MRPS22	3873800	2476200	4679400	0	0	0	NA	NA
MRPS23	0	1447700	2374400	0	0	0	NA	NA
MRPS26	3322400	2317300	3182400	0	0	0	NA	NA
MRPS34	2777200	0	4345100	0	0	0	NA	NA
MRPS5	595170	816890	0	0	0	0	NA	NA
MRPS9	893680	490480	1175300	0	0	0	NA	NA
MRTO4	20300000	29407000	37854000	0	0	0	NA	NA
MTA2	6928000	6476200	8794100	0	2788800	0	NA	NA
MUS81	2430000	1480100	1970300	0	0	0	NA	NA
MVP	31083000	0	995360	0	2893500	0	NA	NA
MYBBP1A	937170000	397870000	580430000	18321000	0	0	NA	NA
MYH10	142380000	217660000	296840000	2931500	0	0	NA	NA
MYH14	47085000	77842000	77420000	0	29862000	0	NA	NA
MYH9	2853900000	4250400000	5743500000	207500000	787680000	5323500	12.8413	0
MYL1	0	10038000	10849000	0	0	0	NA	NA
MYL12A	182960000	210520000	311820000	5084800	30523000	0	19.8075	0
MYL6	275710000	374200000	738220000	28904000	115320000	4315600	9.34518	0
MYO1B	167480000	168530000	194360000	2432400	0	1264500	143.463	0
MYO1C	179200000	184700000	210110000	267350	3512500	4206700	71.8721	0
NAP1L1	3818800	1890000	3953200	0	3882700	0	NA	NA
NCAPD3	5514000	0	9916600	0	0	0	NA	NA
NCBP1	10780000	9566300	9994900	0	0	0	NA	NA
NCL	603840000	405320000	568230000	38052000	32162000	2864300	21.5849	0
NCOA5	1468600	1686300	3335100	0	0	0	NA	NA
NDUFB5	1239300	0	2572500	0	1626800	0	NA	NA
NFAT5	2736000	1235700	2605000	0	1573700	0	NA	NA
NFIB	23628000	21737000	30165000	0	0	5497800	NA	NA
NFIC	8278800	5200300	22365000	0	0	0	NA	NA
NGDN	59029000	30351000	43837000	9242000	3910000	3814700	7.85167	0
NHP2	59107000	33317000	43193000	3070900	0	0	NA	NA
NHP2L1	122450000	56339000	68020000	3955300	2036100	0	41.1939	0
NIP7	27182000	19631000	24603000	0	0	0	NA	NA
NKRF	14875000	8469900	9034900	0	0	0	NA	NA
NO66	41559000	30835000	30289000	0	0	0	NA	NA
NOC2L	75646000	34691000	42554000	1743100	948590	0	56.8011	0
NOC3L	55967000	25212000	30310000	0	7837300	0	NA	NA
NOL10	11585000	7822800	9531400	0	0	0	NA	NA
NOL11	2460400	2203300	2716400	0	0	0	NA	NA
NOL12	18380000	15563000	0	0	0	0	NA	NA
NOL6	86991000	41993000	61021000	0	0	0	NA	NA
NOL8	20867000	10499000	16116000	0	281300	1198000	32.0976	0
NOL9	95277000	51613000	54997000	2312700	0	0	NA	NA
NOM1	8527200	3444400	4016000	0	0	0	NA	NA
NONO	1028500000	1429500000	1885100000	135040000	117250000	69432000	13.4995	0
NOP10	117630000	63572000	73430000	956010	0	0	NA	NA
NOP14	5985400	7303300	7720100	0	0	0	NA	NA
NOP16	9577900	5745600	7220600	0	0	0	NA	NA
NOP2	499150000	340110000	389480000	9845200	0	0	NA	NA
NOP56	501520000	353370000	466630000	281280000	214000000	262910000	1.74299	0
NOP58	190410000	128970000	163270000	1205800	1127700	0	206.835	0
NOP9	11762000	5203600	2937800	0	0	0	NA	NA
NPM1	970960000	1017100000	1329700000	80945000	24087000	4327300	30.3382	0
NPM3	14737000	20538000	26573000	1600900	0	0	NA	NA
NR2C2	2393700	0	552180	0	0	0	NA	NA
NR2F2	4037800	2511200	2488700	0	0	0	NA	NA
NSA2	4102200	0	2564900	0	0	0	NA	NA
NSUN5	6658800	5896100	12565000	2200100	2113900	0	5.82288	0
NUDT21	61557000	54675000	94505000	22917000	19495000	23620000	3.19144	0
NUP133	4699100	1902700	2172200	0	0	0	NA	NA
NUP153	44540000	3932400	11859000	0	716960	0	NA	NA
NUP210	11956000	2400100	2870900	0	2191100	0	NA	NA
NUP93	18135000	3739500	2004100	0	0	0	NA	NA
NUP98	5520300	1523800	0	0	0	4051700	NA	NA
OSBPL3	38426000	46589000	56404000	0	0	0	NA	NA
PABPC1	1057500000	789960000	1031000000	4657900	15030000	0	146.205	0
PABPC4	148480000	84315000	130950000	2794500	591650	0	107.421	0
PABPN1	62969000	12294000	16398000	0	0	0	NA	NA
PACSIN3	4720100	5800700	4276400	0	590470	0	NA	NA
PAICS	0	1381500	11471000	0	4657100	0	NA	NA
PAK1IP1	29148000	13037000	24197000	0	0	0	NA	NA
PAM16	0	4163300	9967300	0	0	0	NA	NA
PAPD5	1657800	2750000	0	0	0	0	NA	NA
PAXBP1	4777200	3189600	0	0	0	0	NA	NA
PBRM1	22084000	34345000	29036000	0	0	0	NA	NA
PCBP1	70287000	70033000	74844000	37376000	35710000	10607000	2.57087	0
PCBP2	9270100	14038000	12509000	6491400	7259500	4166800	1.99898	0
PCF11	13837000	13996000	23274000	6567100	0	0	NA	NA
PCYT2	1629700	2013100	2740600	0	0	0	NA	NA
PDCD11	287050000	140130000	199840000	4771300	0	0	NA	NA
PEG10	13621000	8368600	23613000	0	0	0	NA	NA
PELP1	256400000	115190000	186250000	1932900	0	580790	221.921	0
PEO1	1143400	3459600	0	0	0	0	NA	NA
PES1	40003000	18169000	19704000	3138300	2065700	2086300	10.6821	0
PGAM1	0	5438700	6172000	0	103440000	0	NA	NA
PGAM5	346790000	209290000	195320000	23762000	22199000	21954000	11.0638	0
PHF3	14340000	7877200	6484600	0	0	0	NA	NA
PLD1	5109300	1936800	3278600	0	0	0	NA	NA
PLEKHS1	14664000	16410000	56060000	1911400	3329500	0	16.6258	0
PLRG1	13363000	8339900	11760000	0	0	0	NA	NA
PNN	117540000	33632000	51039000	0	732240	0	NA	NA
PNPLA6	15227000	7299000	11109000	0	0	0	NA	NA
POLDIP3	21365000	36412000	83632000	0	13953000	7162500	6.69693	0
POLR1A	41558000	33140000	28665000	9275600	781450	703270	9.60594	0
POLR1B	14794000	14973000	12766000	0	0	0	NA	NA
POLR1C	22046000	20168000	22629000	0	0	0	NA	NA
POLR2E	14411000	13749000	15589000	0	479460	0	NA	NA
POLR2H	57052000	25320000	42708000	0	2474100	0	NA	NA
POLRMT	17573000	14428000	6994700	0	0	0	NA	NA
POP1	22117000	9413000	16841000	0	0	0	NA	NA
PPAN	128730000	60580000	89246000	0	6318200	0	NA	NA
PPHLN1	30736000	8040600	9158600	0	402400	0	NA	NA
PPIH	5813000	3699000	4838800	0	0	0	NA	NA
PPIL1	5953200	4616400	11826000	0	0	0	NA	NA
PPP1CB	3626800	5367500	0	0	0	0	NA	NA
PPP1CC	9476100	8354100	10920000	2847100	0	1297100	6.93745	0
PPP1R12A	3921400	4390500	980990	0	0	0	NA	NA
PRDX3	1546100	2104200	2060500	0	1498000	0	NA	NA
PRKDC	15697000	19205000	8930400	7032800	3469100	0	4.17376	0
PRPF3	20525000	14394000	16826000	0	1305000	0	NA	NA
PRPF31	19261000	0	3808300	0	0	0	NA	NA
PRPF4	46023000	18946000	26470000	0	0	0	NA	NA
PRPF40A	88089000	40623000	30368000	0	0	0	NA	NA
PRPF4B	66464000	29332000	28174000	0	0	0	NA	NA
PRPF6	209580000	173420000	205780000	2568400	0	0	NA	NA
PRPF8	377130000	285440000	411080000	19275000	10624000	26992000	18.8721	0
PRRC2A	9110200	8695400	10802000	0	0	0	NA	NA
PSIP1	40623000	58526000	71635000	4949500	7407100	0	13.8213	0
PSMA4	0	5281400	12575000	0	8421100	0	NA	NA
PSMA5	2512600	5790600	10740000	0	12672000	0	NA	NA
PSPC1	13435000	18818000	33155000	0	0	0	NA	NA
PTDSS1	4166000	9744200	9300300	0	20404000	0	NA	NA
PTRF	66059000	42778000	65172000	41874000	16444000	13280000	2.43036	0
PUF60	47025000	41483000	59410000	6819700	15372000	13602000	4.13251	0
PUM1	3862600	0	406130	0	2569400	0	NA	NA
PURA	13600000	5795600	9035900	0	0	0	NA	NA
PWP1	17832000	14982000	25949000	0	0	0	NA	NA
PWP2	24253000	9128800	23798000	0	0	0	NA	NA
QARS	4956300	3852200	6972900	0	1428100	0	NA	NA
QKI	5968100	3165100	5209900	0	0	0	NA	NA
RACGAP1	41692000	38031000	46354000	861130	0	0	NA	NA
RAD23B	6198900	0	3083000	0	0	0	NA	NA
RAE1	4907700	2732200	12431000	0	0	0	NA	NA
RAI14	6456800	9286300	5857600	0	0	0	NA	NA
RALY	40086000	18377000	21648000	0	3497600	0	NA	NA
RANBP2	30008000	14783000	9333200	4764900	603570	0	10.0819	0
RBBP4	20092000	18668000	15422000	5031800	0	0	NA	NA
RBBP6	17508000	12766000	11726000	0	0	447030	NA	NA
RBBP7	12158000	9509800	11217000	0	2135800	0	NA	NA
RBM10	65597000	21239000	21544000	1578900	0	2414200	27.1418	0
RBM15	133980000	99146000	127170000	4774500	0	0	NA	NA
RBM15B	5944900	2781500	2599100	0	0	0	NA	NA
RBM25	55467000	38918000	34732000	5125600	6468800	3117100	8.7766	0
RBM27	785190	2393500	0	0	0	0	NA	NA
RBM28	268750000	140630000	199240000	0	0	0	NA	NA
RBM34	52297000	33583000	45293000	0	0	0	NA	NA
RBM39	228650000	197160000	233330000	35057000	19426000	14733000	9.52294	0
RBM4	38961000	24222000	41993000	0	575010	0	NA	NA
RBM5	25707000	2811300	0	0	0	0	NA	NA
RBM7	12476000	0	3826100	0	0	0	NA	NA
RBM8A	23961000	20366000	21240000	0	0	0	NA	NA
RCL1	12694000	5345600	3721100	0	0	0	NA	NA
RCN1	21396000	15417000	31648000	9489500	451110	5833600	4.34006	0
REXO4	4308300	470970	19943000	0	0	0	NA	NA
RFC1	49727000	40832000	73180000	0	0	0	NA	NA
RFC2	30121000	28687000	30052000	0	0	0	NA	NA
RFC3	63364000	77953000	79330000	0	0	0	NA	NA
RFC4	24544000	38643000	38015000	0	0	0	NA	NA
RFC5	16122000	35751000	26726000	0	0	0	NA	NA
RIF1	50674000	52929000	63028000	0	0	0	NA	NA
RNPS1	50557000	29722000	50860000	0	0	0	NA	NA
RPF2	5456100	0	657220	0	0	0	NA	NA
RPL10A	423510000	576770000	718260000	18647000	17676000	0	47.3127	0
RPL11	1004700000	436680000	460790000	51328000	16423000	0	28.0759	0
RPL12	908180000	573580000	722480000	36442000	29041000	5171800	31.1973	0
RPL13A	856570000	610320000	539780000	42149000	16257000	0	34.3573	0
RPL15	1099700000	921160000	1200800000	67051000	39725000	9913800	27.6088	0
RPL18	2126800000	1312800000	1459900000	104490000	37517000	5667900	33.1776	0
RPL18A	462860000	392000000	336920000	16516000	462810	0	70.1922	0
RPL19	1253500000	737320000	801940000	57103000	24483000	0	34.2309	0
RPL21	469050000	342790000	458920000	21454000	2088300	320880	53.2519	0
RPL23	308460000	207300000	279480000	18490000	25085000	13579000	13.914	0
RPL23A	1202100000	638380000	795900000	37069000	41640000	3268800	32.1597	0
RPL24	293290000	199660000	279850000	10747000	8106600	3191700	35.0551	0
RPL26	837180000	586850000	776190000	45799000	11660000	1602000	37.2533	0
RPL26L1	13416000	24723000	24316000	0	0	0	NA	NA
RPL27	729570000	501240000	737510000	24022000	19806000	0	44.9101	0
RPL29	980640000	530840000	1106400000	40207000	17913000	4233400	41.9846	0
RPL3	2064600000	1515800000	2048600000	83742000	36459000	2320300	45.943	0
RPL30	169890000	130160000	102680000	1014500	4338500	0	75.2344	0
RPL32	885040000	498960000	600890000	31912000	7553500	1410000	48.5594	0
RPL34	449440000	331000000	401830000	17333000	12346000	0	39.8352	0
RPL35	402470000	221670000	267660000	11137000	11663000	0	39.114	0
RPL35A	416880000	206840000	311900000	4684700	2249000	212070	130.933	0
RPL36	313710000	239810000	266490000	8125700	0	642230	93.5238	0
RPL36A	3053600	931490	0	0	0	0	NA	NA
RPL36AL	40772000	28600000	31769000	0	0	0	NA	NA
RPL38	110870000	144260000	223690000	70256000	61708000	61922000	2.4696	0
RPL39P5	44136000	27396000	483690	0	0	0	NA	NA
RPL5	883660000	652180000	646150000	15207000	20381000	527540	60.4169	0
RPL6	2416500000	1862100000	2301700000	87380000	35844000	15264000	47.5153	0
RPL7	1213800000	926380000	1364200000	75546000	42372000	16387000	26.0927	0
RPL7L1	5066500	3419600	0	0	0	0	NA	NA
RPL8	1140600000	814160000	1176900000	63959000	16581000	18440000	31.6393	0
RPL9	625690000	427830000	628790000	33721000	27756000	1028500	26.9146	0
RPN1	115720000	41277000	68064000	1109300	26574000	0	8.12985	0
RPP30	11016000	1828800	4411700	0	0	0	NA	NA
RPP40	4553900	0	6651700	0	0	0	NA	NA
RPS10	168950000	139610000	123140000	10310000	9104000	568420	21.604	0
RPS11	478000000	184060000	304700000	15065000	31654000	0	20.6931	0
RPS12	606360000	454350000	159150000	22764000	1576500	0	50.1165	0
RPS13	254410000	213260000	223210000	6314300	14239000	0	33.6141	0
RPS15A	231540000	124250000	165890000	11216000	16658000	0	18.7156	0
RPS16	288220000	271800000	207190000	20063000	40369000	0	12.6954	0
RPS17	272470000	128250000	291140000	0	3025200	0	NA	NA
RPS18	545180000	153020000	295340000	3887000	8042500	0	83.2843	0
RPS2	314270000	236390000	295370000	6007100	46425000	0	16.1357	0
RPS20	411990000	265790000	292690000	14227000	30680000	0	21.6107	0
RPS21	50709000	56388000	61218000	0	2025600	0	NA	NA
RPS23	401540000	315060000	312670000	0	2288400	0	NA	NA
RPS25	102940000	63164000	81070000	0	6582600	0	NA	NA
RPS26	228770000	179290000	170450000	16372000	12476000	1560500	19.0246	0
RPS27	109590000	60707000	90387000	36235000	5569800	1824100	5.97503	0
RPS27L	7892800	3196800	3029800	0	0	0	NA	NA
RPS28	217700000	134500000	178500000	12461000	7721800	0	26.2947	0
RPS29	42097000	54578000	80661000	0	0	0	NA	NA
RPS4X	696300000	448610000	688830000	42158000	57554000	3530700	17.7614	0
RPS5	200960000	194570000	257320000	9621700	9112800	5303900	27.1586	0
RPS6	307480000	240680000	303560000	24857000	9332600	3204500	22.7769	0
RPS7	509260000	186000000	281550000	18779000	22176000	6392300	20.6307	0
RPS8	968400000	581350000	764880000	21167000	29871000	577280	44.8439	0
RPS9	376970000	300110000	350340000	15941000	47872000	0	16.1005	0
RRP1	4778100	3647700	5327700	0	0	0	NA	NA
RRP12	247730000	120720000	214450000	15402000	1193400	801330	33.5063	0
RRP15	81097000	34486000	37807000	3333400	400380	0	41.0817	0
RRP1B	62858000	45297000	49223000	4370900	1596200	1007100	22.5657	0
RRP7A	8999500	6085100	9451800	0	0	0	NA	NA
RRP8	26024000	32807000	28644000	0	0	0	NA	NA
RRP9	13806000	3810800	9723400	0	0	0	NA	NA
RRS1	16168000	8579900	7987700	0	0	0	NA	NA
RSL1D1	490830000	368020000	498550000	0	0	0	NA	NA
RSL24D1	21160000	7592300	8548200	0	0	0	NA	NA
RSRC1	0	12557000	8515800	0	0	0	NA	NA
RTCB	32686000	15409000	36845000	0	9372600	575350	8.53844	0
RUVBL1	174250000	113160000	124870000	4487400	10929000	837810	25.3645	0
RUVBL2	180340000	79758000	93177000	0	4691200	1353900	58.4399	0
SAFB	40361000	12701000	27407000	0	0	0	NA	NA
SAFB2	3570200	1559500	1780300	0	0	0	NA	NA
SAP18	97977000	22047000	37320000	0	441590	0	NA	NA
SARNP	0	3260500	4444600	0	0	0	NA	NA
SART1	116180000	82168000	101020000	2335600	65157000	0	4.43557	0
SCAF11	18170000	7358700	9364500	0	0	0	NA	NA
SDAD1	16225000	2071200	0	0	0	0	NA	NA
SDPR	1967400	0	1238800	0	0	0	NA	NA
SEC61A1	58340000	21765000	18782000	0	799780	0	NA	NA
SEC61B	59670000	57577000	71755000	12999000	21792000	5317100	4.71231	0
SEC61G	0	1284600	2012600	0	0	0	NA	NA
SEH1L	2587700	3330400	5804200	0	0	0	NA	NA
SENP3	24531000	11250000	17992000	0	0	0	NA	NA
SERBP1	53995000	55805000	74791000	7913300	8447000	2426400	9.82562	0
SF1	22581000	20604000	44633000	13786000	7057900	4935100	3.40657	0
SF3A1	114800000	51722000	75159000	0	0	0	NA	NA
SF3A2	4639600	8633800	13334000	0	0	0	NA	NA
SF3A3	26386000	13595000	33441000	0	0	0	NA	NA
SF3B2	149470000	55305000	68702000	12486000	1862700	0	19.0594	0
SF3B3	129460000	73142000	106060000	23533000	21643000	0	6.83243	0
SF3B4	20470000	14128000	17295000	0	827000	0	NA	NA
SF3B6	3339200	3204900	0	0	0	0	NA	NA
SFPQ	993180000	1262500000	1405900000	116140000	112620000	46004000	13.3263	0
SFSWAP	13435000	4650400	0	0	0	0	NA	NA
SGPL1	14193000	8939700	13120000	0	2219100	0	NA	NA
SKIV2L2	94630000	54410000	61045000	6346700	0	0	NA	NA
SLC25A10	2709400	3133400	3534200	0	0	0	NA	NA
SLC25A11	5071200	5123400	0	0	4552500	0	NA	NA
SLC25A5	451600000	195660000	416650000	186300000	168260000	87361000	2.40747	0
SLC25A6	16485000	17797000	16831000	8219500	13343000	4565700	1.95624	0
SLC39A7	14926000	8780200	4186100	0	0	0	NA	NA
SLTM	21055000	11101000	11124000	0	0	0	NA	NA
SMARCA4	52250000	39223000	55751000	0	1450300	0	NA	NA
SMARCA5	79585000	60560000	68791000	0	0	0	NA	NA
SMARCB1	13173000	10791000	13516000	0	0	0	NA	NA
SMARCC2	35909000	28197000	32070000	0	0	0	NA	NA
SMARCD1	8394600	10298000	6994800	0	0	0	NA	NA
SMARCE1	10744000	12455000	13319000	0	0	0	NA	NA
SMC1A	18812000	18115000	27246000	0	0	0	NA	NA
SMC2	3730700	3099600	0	0	0	0	NA	NA
SMC3	6702000	14958000	16823000	1433400	0	0	NA	NA
SMC4	18887000	7282500	8499300	0	0	0	NA	NA
SMN1	10853000	8513000	8689400	0	0	0	NA	NA
SMU1	24079000	8605200	22012000	822450	0	0	NA	NA
SNRNP200	408280000	299480000	381490000	4018200	3249300	924510	132.965	0
SNRNP40	70620000	56678000	92260000	0	1331400	0	NA	NA
SNRPA1	37748000	20042000	26854000	0	599850	0	NA	NA
SNRPD1	332330000	159540000	307270000	30131000	13112000	8726000	15.3772	0
SNRPD2	134020000	59504000	103910000	6798100	15382000	1370700	12.6295	0
SNRPE	44476000	3188600	19420000	0	0	0	NA	NA
SNRPG	92319000	20536000	36220000	0	4110700	789570	30.4218	0
SNRPN	94134000	67006000	102390000	5414100	7328600	1912500	17.982	0
SNW1	11388000	15077000	20124000	4009900	1854300	2137800	5.82217	0
SON	11678000	2239700	3028000	0	0	0	NA	NA
SPATA5	3424800	1628700	0	0	0	0	NA	NA
SPATS2L	1664500	2502600	0	0	0	0	NA	NA
SPDEF	253690000	111850000	123920000	0	0	0	NA	NA
SPECC1L	1511200	2395900	3233600	0	0	0	NA	NA
SQSTM1	12940000	9027400	10456000	0	0	0	NA	NA
SRP68	2888300	469900	0	0	0	0	NA	NA
SRP9	0	6119100	10632000	0	3232600	0	NA	NA
SRPK1	8781100	9675100	4308300	0	0	0	NA	NA
SRPK2	7041000	3853800	4615200	0	0	0	NA	NA
SRRM1	247640000	143630000	208380000	5157400	3262200	1267100	61.9045	0
SRRM2	753390000	355640000	433250000	31715000	10615000	759550	35.7924	0
SRSF1	759570000	248300000	325110000	29275000	8071400	3870900	32.3403	0
SRSF10	22151000	21078000	17823000	0	0	0	NA	NA
SRSF11	24197000	20763000	30726000	3086200	7104900	5525300	4.81573	0
SRSF2	127130000	91086000	124280000	1724300	2380200	1056600	66.361	0
SRSF3	569760000	240800000	325940000	14033000	14239000	7868700	31.4465	0
SRSF4	14427000	5066600	9637300	0	0	0	NA	NA
SRSF5	91237000	169530000	126140000	1839300	1049600	0	133.929	0
SRSF6	700290000	391980000	446930000	13831000	8236500	2781800	61.9414	0
SRSF7	292000000	188140000	166260000	3477600	0	0	NA	NA
SRSF9	40997000	12934000	14326000	0	0	0	NA	NA
SSB	15703000	10519000	18528000	0	0	0	NA	NA
SSBP1	83261000	32087000	27105000	2383500	0	0	NA	NA
SSR4	0	3579700	4172200	0	4521600	0	NA	NA
SSRP1	5999000	6208500	12779000	0	4464500	0	NA	NA
STRAP	3279900	4872400	0	0	0	0	NA	NA
STT3A	9657700	0	5620900	0	1514900	0	NA	NA
SURF6	81642000	44645000	62170000	0	0	0	NA	NA
SYF2	39734000	5950800	33440000	0	0	0	NA	NA
SYMPK	5395500	3233700	4857300	0	0	0	NA	NA
TAF15	80855000	49194000	84499000	3805100	6642200	0	20.5362	0
TAF1C	7152900	1709700	3638100	0	0	0	NA	NA
TARDBP	67871000	31187000	46086000	2977800	646870	1164100	30.3092	0
TBC1D10C	63734000	43580000	28242000	0	0	0	NA	NA
TBL2	75734000	33666000	43309000	0	0	0	NA	NA
TBL3	49701000	37144000	25290000	1475200	0	0	NA	NA
TCERG1	3787600	3492500	0	0	0	0	NA	NA
TCOF1	97358000	55272000	77748000	1935900	2452200	0	52.5006	0
TECR	46594000	21864000	15686000	7761600	2005000	3462000	6.36076	0
TEX10	100310000	22920000	46048000	1292900	0	0	NA	NA
TFAM	12595000	19378000	34088000	0	0	0	NA	NA
TFAP2A	1181000	0	817240	0	0	0	NA	NA
TFAP4	4119600	3059000	3101700	0	0	0	NA	NA
TFCP2	17936000	11455000	15165000	0	0	0	NA	NA
TFIP11	15420000	5852700	7879400	0	0	0	NA	NA
THEM6	5778800	3385600	1728700	0	348480	0	NA	NA
THOC2	13932000	4076200	5489900	0	0	0	NA	NA
THOC6	12596000	6154000	5565200	0	0	0	NA	NA
THRAP3	980000000	538720000	772760000	23010000	8489600	2505400	67.3866	0
TIA1	1160500	1515000	1917900	0	0	0	NA	NA
TIMM50	17967000	7399800	6170300	0	2154600	1384300	8.91155	0
TMEM109	1494600	0	3400200	0	11819000	0	NA	NA
TMOD3	12078000	8782100	6377500	0	4369200	0	NA	NA
TOE1	39704000	36165000	38246000	0	0	0	NA	NA
TOP2A	1078700000	984040000	1103400000	37485000	861610	2924900	76.7149	0
TOP2B	390840000	373550000	487920000	1872600	15005000	16287000	37.7604	0
TOR1AIP1	15217000	8748200	5240200	0	2267200	0	NA	NA
TOR1AIP2	0	3831200	5043300	0	4293700	0	NA	NA
TPM1	7476400	25365000	41924000	0	1893600	0	NA	NA
TPR	4949300	2253200	6659300	0	0	0	NA	NA
TPX2	27822000	19231000	35874000	0	5360300	0	NA	NA
TRA2A	5951900	7422400	4558600	0	0	0	NA	NA
TRA2B	198140000	65374000	121460000	31228000	2606700	0	11.3781	0
TRAM1	17065000	4042900	7214300	0	2642900	0	NA	NA
TRIM28	22730000	30040000	40170000	9586800	8627800	9285900	3.37957	0
TRIP10	9118000	4323500	2441200	0	0	0	NA	NA
TRIP12	3786500	1464500	1936800	0	0	0	NA	NA
TRMT1L	25272000	10396000	0	0	0	0	NA	NA
TSPYL1	8989200	9960000	11486000	0	0	0	NA	NA
TSPYL2	34588000	36880000	45793000	0	0	0	NA	NA
TSR1	24293000	8596300	10038000	0	0	0	NA	NA
TUBA4A	1210400	1846800	0	0	43054000	0	NA	NA
TUBB6	0	2130800	2624300	0	7013900	0	NA	NA
TUBGCP3	3182200	2960600	5051400	0	0	0	NA	NA
U2AF1	138870000	90963000	132300000	34491000	9931600	20729000	5.55831	0
U2SURP	245640000	154920000	171820000	4242200	4918600	0	62.4814	0
UBAP2	4287500	4297600	7407800	0	0	0	NA	NA
UBP1	4234400	2690400	0	0	0	0	NA	NA
UBTF	235850000	162650000	209850000	4989200	5927000	1825700	47.7441	0
UNC45A	409240	0	1682200	0	0	0	NA	NA
UPF1	94041000	57089000	78390000	0	0	0	NA	NA
URB1	36050000	19258000	15884000	0	0	0	NA	NA
USP10	5328700	8109100	11937000	0	0	0	NA	NA
USP39	23828000	17571000	15860000	0	0	0	NA	NA
UTP20	74836000	45693000	58741000	0	0	0	NA	NA
UTP3	3842900	3638300	4311200	0	0	0	NA	NA
VCP	2869900	6216300	2109900	0	115240000	0	NA	NA
WAPAL	2141400	3112700	8747400	0	0	0	NA	NA
WDR12	10952000	7995200	3281100	0	0	0	NA	NA
WDR18	191780000	97226000	116270000	0	0	0	NA	NA
WDR3	16901000	22095000	21750000	0	0	0	NA	NA
WDR36	21739000	25293000	12762000	0	0	0	NA	NA
WDR5	1946600	11494000	4684200	0	3942100	0	NA	NA
WDR75	5891700	3086400	0	0	0	0	NA	NA
WHSC1L1	3441700	3305700	7716400	0	0	0	NA	NA
WIZ	0	2519100	4869100	0	0	0	NA	NA
WTAP	7884100	2920400	4434300	0	0	0	NA	NA
XAB2	8359600	4751100	4876100	0	501060	0	NA	NA
XPC	31799000	11848000	23532000	0	0	0	NA	NA
XPO1	1673700	2111900	0	0	0	0	NA	NA
XRCC5	26277000	12594000	11542000	0	19436000	0	NA	NA
XRN2	57778000	28524000	47752000	5938400	7702700	4634900	7.33497	0
YBX1	267520000	244480000	387500000	6313600	12930000	12500000	28.3364	0
YBX3	40698000	25472000	40091000	0	0	0	NA	NA
YTHDC1	9029600	7951200	5397100	615050	0	0	NA	NA
YTHDF1	7880900	4784700	6122000	3578100	0	0	NA	NA
YTHDF3	8429200	5951900	0	0	0	0	NA	NA
YWHAB	0	4603200	6132400	0	38573000	0	NA	NA
YWHAE	1928400	1516100	1997900	0	31218000	0	NA	NA
YY1	10213000	0	2057900	0	0	0	NA	NA
ZC3H11A	6520200	3443700	0	0	0	0	NA	NA
ZC3H13	22249000	16790000	13412000	0	0	0	NA	NA
ZC3H14	16672000	815880	8167500	6676700	0	0	NA	NA
ZC3H18	66144000	21842000	24967000	0	0	0	NA	NA
ZC3H4	18229000	12203000	5994300	0	0	0	NA	NA
ZC3HAV1	43008000	37299000	36150000	0	0	0	NA	NA
ZCCHC8	28615000	10659000	28290000	0	686470	0	NA	NA
ZFC3H1	25396000	15159000	23190000	0	0	0	NA	NA
ZFR	149720000	69153000	96222000	2907400	0	0	NA	NA
ZMYM3	16103000	11071000	11238000	0	0	0	NA	NA
ZMYM4	11320000	1150500	8105300	0	0	0	NA	NA
ZMYND8	416610000	239710000	300460000	0	0	0	NA	NA
ZNF146	4747700	4337300	4477300	0	0	0	NA	NA
ZNF148	8121900	6708600	10716000	0	0	0	NA	NA
ZNF184	4031700	2946900	1291200	0	0	0	NA	NA
ZNF326	12171000	4607100	6756000	0	0	0	NA	NA
ZNF462	7899600	2414400	0	0	0	0	NA	NA
ZNF512B	4956800	3697300	0	0	0	0	NA	NA
ZNF592	92958000	71203000	93001000	0	0	0	NA	NA
ZNF629	10389000	7872000	6936500	0	0	0	NA	NA
ZNF638	59592000	33099000	47415000	0	0	0	NA	NA
ZNF687	746600000	437850000	596750000	0	0	0	NA	NA
ZRANB2	32766000	22406000	40260000	0	4967400	3884500	10.781	0

## Sheet: Menin interactors
Supplementary Table S2C: Menin nuclear interactors identified in MCF7 cells
Gene Name	Intensity MEN1 1	Intensity MEN1 2	Intensity MEN1 3	Intensity CTRL 1	Intensity CTRL 2	Intensity CTRL 3	Fold-change	FDR
AATF	44544000	11843000	817160	0	0	0	NA	NA
ABCF2	10118000	0	242050	0	0	0	NA	NA
ABT1	5189400	4547800	955420	0	0	0	NA	NA
ACIN1	256500000	71365000	24540000	2943000	5699000	521330	38.4582	0
ACTL6A	16266000	31554000	13743000	0	0	0	NA	NA
ACTR1A	220530000	173090000	31186000	2381800	2892000	0	80.5503	0
ACTR1B	37518000	16547000	0	0	0	0	NA	NA
ADAR	75427000	19693000	16836000	0	0	0	NA	NA
AGK	7488600	8532100	0	5864700	0	0	NA	NA
AHCTF1	92300000	41469000	17367000	0	0	0	NA	NA
AHDC1	39182000	24140000	6642800	0	0	0	NA	NA
AIMP2	9094700	0	133880	0	3101500	0	NA	NA
AKAP8	47450000	30461000	16619000	6074000	748740	12457000	4.90307	0
AKAP8L	22293000	4629300	836900	0	0	0	NA	NA
ALDH18A1	8382200	1886800	0	0	0	0	NA	NA
ANKRD17	4899100	0	1176400	11358000	0	0	NA	NA
AQR	62924000	34127000	7935400	0	0	0	NA	NA
ARHGAP5	4585100	6208700	2574100	0	0	0	NA	NA
ARID2	33976000	19727000	17060000	0	0	0	NA	NA
ASH2L	288990000	256150000	43824000	0	0	8117400	NA	NA
ASPH	79145000	23111000	6560200	0	0	0	NA	NA
ATAD2	213050000	41848000	4276000	0	0	0	NA	NA
ATAD3A	522980000	244340000	100200000	27488000	14843000	9727500	16.6643	0
ATAD3B	64386000	21658000	24530000	3504000	2896900	2058100	13.0718	0
ATP2A2	16473000	7707900	0	0	6036500	0	NA	NA
ATP5B	87363000	13462000	11557000	0	117750000	0	NA	NA
ATXN10	5140100	2101900	0	0	0	0	NA	NA
AURKB	5686500	8278000	0	0	0	0	NA	NA
B2M	8973200	6522300	0	0	36507000	0	NA	NA
BAG2	63684000	22092000	3154400	4871100	0	0	NA	NA
BAZ1A	43063000	61702000	18189000	0	0	0	NA	NA
BAZ1B	33668000	5177600	1044200	0	0	0	NA	NA
BCAS2	101290000	86670000	38109000	0	0	0	NA	NA
BCCIP	21634000	7398900	0	0	0	0	NA	NA
BCLAF1	1126000000	339080000	154450000	16833000	2157000	0	85.2833	0
BMS1	54571000	21763000	2061700	0	0	0	NA	NA
BOP1	97382000	20979000	10638000	0	0	0	NA	NA
BRPF1	29619000	5170000	3336200	0	0	0	NA	NA
BUB3	22354000	8301900	0	0	0	0	NA	NA
C11orf98	101250000	4094600	15159000	0	0	0	NA	NA
C12orf43	11028000	0	646130	0	0	0	NA	NA
C14orf166	38178000	8245500	471000	0	0	0	NA	NA
C1D	193570000	164310000	25200000	0	0	0	NA	NA
C1QBP	86199000	86699000	9645400	0	7500000	0	NA	NA
C3orf17	25016000	8092300	0	3079400	0	0	NA	NA
C4A	13360000	65202000	3126800	0	0	0	NA	NA
C7orf50	291810000	95349000	36018000	0	0	0	NA	NA
C9orf114	20252000	11165000	0	0	0	0	NA	NA
CAPRIN1	123440000	56585000	15507000	0	2363300	0	NA	NA
CAPZA1	36986000	26798000	12966000	0	22318000	0	NA	NA
CAPZA2	3701000	0	1532000	0	7820400	0	NA	NA
CBFA2T2	114830000	63935000	24679000	0	0	0	NA	NA
CBLB	52316000	39282000	20225000	0	0	0	NA	NA
CBX3	13490000	0	2899400	0	0	0	NA	NA
CCDC12	28503000	21849000	7906300	0	0	0	NA	NA
CCDC137	35501000	9109100	3623200	0	0	0	NA	NA
CCDC86	57079000	21179000	5150400	0	0	0	NA	NA
CCNK	8265800	8159500	0	0	0	0	NA	NA
CCNT1	7863600	6791100	0	0	0	0	NA	NA
CCPG1	29497000	3940000	3998600	0	0	0	NA	NA
CD2BP2	62510000	26040000	14067000	1542700	0	0	NA	NA
CD3EAP	46770000	22626000	3615500	0	0	0	NA	NA
CDC42BPA	81677000	61371000	13132000	0	0	0	NA	NA
CDCA7L	41334000	17888000	0	0	0	0	NA	NA
CDK9	18835000	7186200	0	0	0	0	NA	NA
CDKN2A	26276000	11919000	8853700	0	0	0	NA	NA
CEBPZ	132420000	40318000	15631000	0	0	0	NA	NA
CENPV	96550000	23551000	9253100	0	0	0	NA	NA
CEPT1	0	2602900	795270	0	0	0	NA	NA
CETN2	30817000	15391000	6993500	0	0	0	NA	NA
CHD1	69960000	16838000	5443200	0	0	0	NA	NA
CHD3	20251000	13709000	3243200	1041000	0	0	NA	NA
CHD4	5246000	11105000	3307900	0	0	0	NA	NA
CHERP	68488000	20970000	11132000	0	1571900	0	NA	NA
CHTOP	77062000	9654300	10066000	0	0	0	NA	NA
CKAP4	539060000	252350000	106040000	0	67919000	2287100	12.7831	0
CLPTM1L	4412800	1805400	332660	0	0	0	NA	NA
COBL	4220300	0	1689900	0	0	0	NA	NA
COL5A1	4406200	6429000	0	0	0	0	NA	NA
CPSF1	52897000	22649000	7842200	0	0	0	NA	NA
CPSF3	23486000	16339000	1726100	0	0	746490	NA	NA
CRNKL1	34650000	19396000	2303900	0	0	0	NA	NA
CSNK2A3	44379000	11785000	0	0	4717500	0	NA	NA
CSTF1	98650000	95049000	20688000	0	677980	0	NA	NA
CSTF3	75468000	104940000	9322900	0	0	0	NA	NA
CTCF	49096000	15803000	2026700	0	0	0	NA	NA
CTNND1	31003000	11053000	5939600	0	3218800	0	NA	NA
CUX1	6159300	1299200	0	0	0	0	NA	NA
CYFIP1	2687600	1549200	0	0	9816500	0	NA	NA
DARS	19719000	8848000	1945500	0	4095700	0	NA	NA
DCTN1	214730000	232580000	51518000	0	2208900	0	NA	NA
DCTN2	296130000	287590000	69001000	0	0	0	NA	NA
DCTN3	16340000	24854000	0	0	0	0	NA	NA
DCTN4	16433000	0	3539500	0	0	0	NA	NA
DDOST	16384000	6122300	2454300	0	5461500	0	NA	NA
DDX1	56004000	11697000	23333000	0	1592600	0	NA	NA
DDX17	2014000000	605920000	196380000	88742000	9724800	0	28.6015	0
DDX18	153700000	38761000	5629000	0	0	0	NA	NA
DDX20	139660000	217860000	26568000	2041300	0	921860	129.621	0
DDX21	8109000000	5087800000	1888400000	140010000	10307000	6337500	96.296	0
DDX24	286900000	86410000	29595000	0	2112300	0	NA	NA
DDX27	325970000	134920000	38852000	4284700	4142500	0	59.3011	0
DDX31	98723000	54181000	12336000	0	0	0	NA	NA
DDX42	7544400	0	1325800	0	0	0	NA	NA
DDX46	23393000	26027000	10432000	2242800	0	7121300	6.39164	0
DDX47	80139000	13857000	3406200	1052000	0	0	NA	NA
DDX5	2236300000	919540000	257730000	135220000	56521000	34351000	15.0981	0
DDX50	396030000	182630000	90448000	0	698710	0	NA	NA
DDX51	89103000	18173000	11069000	0	4874900	0	NA	NA
DDX52	81956000	21965000	12184000	1577900	0	4737400	18.3847	0
DDX54	165120000	124360000	46842000	922070	0	0	NA	NA
DDX55	29561000	10495000	2678600	0	0	0	NA	NA
DDX56	2026400	1308300	0	0	0	0	NA	NA
DEK	537270000	252640000	29072000	13972000	24496000	21528000	13.6506	0
DHX15	315020000	102620000	25703000	2277400	7916800	1001900	39.598	0
DHX30	400320000	217110000	61299000	1500000	0	0	NA	NA
DHX36	15876000	8685500	360820	0	0	0	NA	NA
DHX37	24394000	22509000	0	0	0	0	NA	NA
DHX38	179840000	243710000	50638000	13146000	0	0	NA	NA
DHX8	40431000	15917000	7952200	0	0	0	NA	NA
DHX9	1637200000	589630000	92457000	51949000	17921000	583610	32.9193	0
DIMT1	27169000	10361000	4435900	0	0	0	NA	NA
DKC1	785560000	371670000	86886000	10380000	1532000	0	104.442	0
DLST	4966700	545570	0	0	5632700	0	NA	NA
DMAP1	6742800	0	1755000	0	0	0	NA	NA
DNAJC13	123410000	30583000	8831700	0	0	0	NA	NA
DNAJC9	19162000	13888000	4078700	0	0	0	NA	NA
DNTTIP2	9157200	1450800	0	0	0	0	NA	NA
DPM1	6699800	8642400	0	0	1124100	0	NA	NA
DPY30	224750000	178050000	204470000	0	0	0	NA	NA
DROSHA	66555000	4925000	961270	0	0	0	NA	NA
EBNA1BP2	1502000000	700080000	219610000	10348000	0	0	NA	NA
EEF1D	47762000	12665000	8280900	0	48566000	0	NA	NA
EFTUD2	478390000	193180000	39388000	8703700	36881000	2754900	14.7076	0
EHMT1	11787000	5711700	994570	0	0	0	NA	NA
EHMT2	17916000	2854600	0	0	0	0	NA	NA
EIF2S1	4097000	10370000	2050600	0	11469000	0	NA	NA
EIF3A	8965700	6897300	1723300	0	3055000	0	NA	NA
EIF3C	2437500	4678300	0	0	0	0	NA	NA
EIF4A1	8295400	5401000	2791100	0	25477000	0	NA	NA
EIF4E2	4774400	12576000	0	0	0	0	NA	NA
EIF4G1	14422000	901460	1208200	0	3020700	0	NA	NA
EIF6	251210000	107980000	33643000	4502100	28500000	2249500	11.1437	0
ELAVL1	111260000	27311000	16228000	2910500	914340	1221100	30.6779	0
ELOVL5	5498400	1408100	614530	0	0	0	NA	NA
EMD	16268000	6199300	0	0	4364300	0	NA	NA
EPRS	35568000	17664000	3994000	0	732740	0	NA	NA
ERCC6	13588000	3075900	0	0	0	0	NA	NA
ERH	921580000	532560000	91379000	39004000	4925700	0	35.1816	0
ESRRA	3679800	935320	0	0	0	0	NA	NA
EWSR1	178670000	135670000	20333000	14938000	18922000	6076300	8.38017	0
EXOSC1	743130000	624330000	175850000	0	0	0	NA	NA
EXOSC10	5835800000	4114100000	1433300000	1583200	883490	0	4614.77	0
EXOSC3	2298500000	1621300000	778270000	0	0	0	NA	NA
EXOSC4	1708500000	994550000	342770000	0	0	0	NA	NA
EXOSC5	449500000	300060000	111310000	0	0	0	NA	NA
EXOSC6	1582500000	1162300000	472120000	0	31651000	3264700	92.1339	0
EXOSC7	822940000	560300000	107720000	2649300	0	4920800	196.954	0
EXOSC8	880030000	678860000	152750000	0	0	0	NA	NA
EXOSC9	298540000	239410000	50140000	1773600	1920900	0	159.18	0
FAM120A	47996000	7170100	968310	0	0	0	NA	NA
FAM129B	8998000	5049900	2079400	0	6618600	0	NA	NA
FAM208A	13612000	4444000	0	0	0	0	NA	NA
FAM21C	33352000	7343200	5486700	0	0	0	NA	NA
FAM98A	15836000	3380200	1065600	0	3078800	0	NA	NA
FAR1	4443400	2450300	1283600	0	0	0	NA	NA
FARP1	9904800	2893400	3474400	0	0	0	NA	NA
FAU	196290000	60420000	30876000	0	0	0	NA	NA
FBL	546740000	257250000	82290000	9977000	309720	1605300	74.5273	0
FBLL1	132110000	52224000	9263800	5616600	3815400	0	20.5256	0
FNBP4	18376000	2076400	1296700	0	0	0	NA	NA
FOXC1	4136300	3098300	1536900	0	0	0	NA	NA
FOXP1	3074800	3487900	694660	0	0	0	NA	NA
FTSJ3	165380000	51156000	22994000	4906200	0	0	NA	NA
FUBP3	28913000	6169300	0	2344800	0	0	NA	NA
FUS	1153800000	859070000	139080000	97015000	31133000	27671000	13.8106	0
FXR1	44358000	13826000	5105300	0	706090	1822000	25.0344	0
FXR2	150110000	52688000	9141000	1250600	0	0	NA	NA
G3BP1	47701000	13462000	4864700	0	929130	0	NA	NA
G3BP2	32023000	13659000	0	0	0	0	NA	NA
GATAD2A	4789700	4076800	4093000	0	0	0	NA	NA
GEMIN2	75394000	72523000	16529000	0	0	0	NA	NA
GEMIN4	132530000	132070000	33550000	0	0	0	NA	NA
GEMIN6	40323000	40557000	8253500	0	0	0	NA	NA
GEMIN8	32268000	34527000	429200	0	0	0	NA	NA
GIGYF2	41839000	21302000	3051900	0	0	0	NA	NA
GLTSCR2	26282000	6492700	4604900	0	0	0	NA	NA
GLYR1	1457600000	504270000	97202000	0	3215300	12531000	130.765	0
GNB2L1	9940100	10489000	683800	0	30700000	0	NA	NA
GNG12	6643000	3084600	2079300	0	0	0	NA	NA
GNL2	219730000	51693000	11990000	0	0	0	NA	NA
GNL3L	28601000	4742500	1280300	0	0	0	NA	NA
GOLGA2	7063700	1833200	0	0	554570	0	NA	NA
GPATCH4	41825000	13447000	7573900	0	0	0	NA	NA
GRWD1	12454000	10625000	816690	0	0	0	NA	NA
GSN	3245200	16134000	2716800	0	256920000	0	NA	NA
GTF2I	4869000	7433000	0	0	0	0	NA	NA
GTF3C1	120460000	58228000	10902000	0	0	0	NA	NA
GTF3C2	97822000	45735000	16513000	2624600	0	0	NA	NA
GTF3C3	21426000	15469000	2887000	0	1033000	0	NA	NA
GTF3C4	80909000	28744000	11190000	0	0	0	NA	NA
GTF3C5	13641000	7905100	2554500	0	0	0	NA	NA
GTPBP4	301720000	88693000	4241400	13897000	0	0	NA	NA
H1FX	1338500000	936070000	525380000	41270000	11662000	2840100	50.2034	0
H2AFV	13319000	0	5774400	0	6905700	0	NA	NA
HACD3	15732000	9297100	0	0	0	0	NA	NA
HADHB	63926000	7585200	4379500	0	9141200	0	NA	NA
HCFC2	82920000	61251000	8739500	0	0	0	NA	NA
HDAC1	29422000	26295000	5810100	2286100	4998100	0	8.44665	0
HEATR1	4684100	2777400	0	0	0	0	NA	NA
HIST1H2BL	10214000	20170000	4530400	0	55935000	0	NA	NA
HNRNPC	463700000	101110000	67605000	2956100	62400000	0	9.67645	0
HNRNPM	861210000	390830000	187080000	18818000	47138000	518470	21.6492	0
HNRNPR	758300000	181500000	35342000	19796000	30735000	314850	19.1784	0
HP1BP3	710210000	373530000	143920000	1132000	2672600	942940	258.589	0
HSD17B4	0	8631500	1487400	0	8568100	0	NA	NA
HSP90AA1	1857600	1185600	2347400	0	88518000	0	NA	NA
HSP90B1	2155300	0	90915	0	59935000	0	NA	NA
IARS	4124000	3617000	874660	0	0	0	NA	NA
IFI16	60417000	66311000	3260400	0	2589900	0	NA	NA
IGF2BP2	9699500	2129700	965730	0	0	0	NA	NA
IGF2BP3	172630000	58917000	22536000	5914300	0	0	NA	NA
IK	19301000	2616100	2290900	1070400	952660	616460	9.17136	0
ILF2	620470000	194530000	46921000	6178600	10821000	0	50.7024	0
ILF3	952180000	230910000	46465000	2401200	9216900	0	105.831	0
IMP3	22590000	6262000	3167700	0	0	0	NA	NA
IMP4	10889000	3806100	1074600	0	0	0	NA	NA
INO80	18316000	2966900	0	0	0	0	NA	NA
IRF2BPL	25456000	22126000	4720000	0	0	0	NA	NA
ISY1	9140500	7331200	2779900	0	0	0	NA	NA
JADE2	5868800	2706900	360920	0	0	0	NA	NA
JUND	11209000	0	2437400	0	0	0	NA	NA
KAT7	55798000	7656200	0	0	0	0	NA	NA
KATNAL2	1666000	0	872530	0	0	0	NA	NA
KAZN	88164000	82026000	28240000	0	0	0	NA	NA
KHDRBS1	268880000	109280000	74390000	12891000	3790700	315560	26.6249	0
KIAA0020	48877000	17444000	0	0	0	0	NA	NA
KIAA0196	6897200	5908800	1871100	0	0	0	NA	NA
KIAA1033	15466000	7878500	5822600	0	0	0	NA	NA
KIF23	56788000	281360000	12470000	0	0	0	NA	NA
KMT2A	4907300000	3031200000	1437800000	5723200	0	0	NA	NA
KMT2B	1828900000	1049700000	573100000	9162000	2779600	4732200	207.013	0
KNOP1	74201000	34854000	8422400	2000400	0	0	NA	NA
KPNA2	3077100	0	1555700	0	0	0	NA	NA
KRI1	75816000	27889000	2902100	0	1673100	0	NA	NA
KRR1	33331000	16891000	5575800	0	0	0	NA	NA
KTN1	611330000	236270000	83439000	4039100	26945000	0	30.0489	0
LAMA5	18793000	14056000	4123300	0	1636900	0	NA	NA
LARP1	200770000	69457000	27008000	0	0	0	NA	NA
LAS1L	257820000	88991000	9833300	0	0	0	NA	NA
LDHB	0	9581100	2812200	0	10325000	0	NA	NA
LLPH	60471000	8253800	1886000	0	0	0	NA	NA
LMO7	1208100	770120	0	0	3688900	0	NA	NA
LRRC8B	2687000000	1663000000	437010000	0	0	0	NA	NA
LSG1	14961000	1535700	0	0	0	0	NA	NA
LUC7L	16092000	3647200	1051100	0	0	0	NA	NA
LUC7L3	285210000	125370000	51248000	6420800	11889000	8889500	16.9794	0
LUZP1	6609800	1259500	0	0	0	0	NA	NA
LYAR	188280000	30525000	26206000	0	0	0	NA	NA
MAGOH	59500000	19985000	4014600	0	0	0	NA	NA
MARS	7358600	4146600	0	0	0	0	NA	NA
MATR3	657070000	192330000	87074000	72656000	13228000	3778700	10.4444	0
MCM2	1935900	13179000	1255100	0	0	0	NA	NA
MDC1	131280000	78687000	19037000	0	1426800	0	NA	NA
MDN1	151260000	8649300	0	0	1707200	0	NA	NA
MEN1	15876000000	9738700000	2911000000	23992000	17189000	0	692.691	0
MEPCE	8438000	5409000	2969200	0	0	0	NA	NA
MFAP1	15655000	6724000	608220	0	0	0	NA	NA
MFF	4799400	0	682920	0	0	0	NA	NA
MKI67	478650000	443430000	163220000	2402800	21363000	6279500	36.1221	0
MMTAG2	19791000	1410500	0	0	0	0	NA	NA
MOV10	78052000	11008000	5798100	0	0	0	NA	NA
MPHOSPH10	32335000	1907200	5766100	0	0	0	NA	NA
MPHOSPH6	392640000	364820000	102230000	0	0	340680	NA	NA
MRE11A	6100600	2685200	741080	0	0	0	NA	NA
MRPL12	1343800	0	1661500	0	249380	0	NA	NA
MRPL23	23047000	31097000	7588800	0	0	0	NA	NA
MRPL24	0	19206000	3485500	0	0	1237100	NA	NA
MRPL28	23055000	22758000	10633000	0	0	0	NA	NA
MRPL47	12420000	37008000	17765000	22539000	0	0	NA	NA
MRPS22	22805000	7601500	950710	0	0	0	NA	NA
MRPS26	4882300	3448800	0	0	0	0	NA	NA
MRPS27	6963300	609500	0	0	0	0	NA	NA
MRPS34	4010900	3816300	0	0	0	0	NA	NA
MRPS9	872650	2695800	0	0	0	0	NA	NA
MRTO4	95309000	36561000	9679600	0	0	0	NA	NA
MTA2	6634800	5495700	1178300	0	2788800	0	NA	NA
MTDH	66898000	16311000	7035400	1570100	2268200	0	23.5116	0
MUS81	4433200	1942300	903470	0	0	0	NA	NA
MVP	2651700	0	1899800	0	2893500	0	NA	NA
MYBBP1A	1374600000	513940000	141710000	18321000	0	0	NA	NA
MYH10	30044000	7571500	246370	2931500	0	0	NA	NA
MYH14	19913000	9958400	0	0	29862000	0	NA	NA
MYO1B	82733000	9550400	2970100	2432400	0	1264500	25.7658	0
MYO1C	28216000	5174700	4328600	267350	3512500	4206700	4.72285	0
NAP1L1	20302000	4010400	0	0	3882700	0	NA	NA
NAT10	798140000	316000000	82341000	2034200	4381600	0	186.49	0
NCAPD3	13247000	3565800	3016900	0	0	0	NA	NA
NCBP1	22622000	9500000	2560000	0	0	0	NA	NA
NCOR1	12790000	15931000	6047100	0	0	0	NA	NA
NFIB	31779000	21955000	4146100	0	0	5497800	NA	NA
NFIC	28744000	0	7226200	0	0	0	NA	NA
NHP2	94092000	30224000	10463000	3070900	0	0	NA	NA
NHP2L1	164180000	31172000	11632000	3955300	2036100	0	34.5469	0
NIFK	5805100	0	3078000	0	0	0	NA	NA
NIP7	89933000	36239000	3512900	0	0	0	NA	NA
NKRF	36826000	10116000	0	0	0	0	NA	NA
NO66	84204000	46482000	7665800	0	0	0	NA	NA
NOC2L	152690000	32534000	19651000	1743100	948590	0	76.1139	0
NOC3L	100330000	29447000	18454000	0	7837300	0	NA	NA
NOL10	16782000	1646800	0	0	0	0	NA	NA
NOL11	3081700	1190000	0	0	0	0	NA	NA
NOL12	15594000	7490100	2975800	0	0	0	NA	NA
NOL6	102000000	20741000	3439700	0	0	0	NA	NA
NOL8	11086000	10645000	8454100	0	281300	1198000	20.405	0
NOL9	207730000	84204000	24651000	2312700	0	0	NA	NA
NOM1	12490000	1712700	0	0	0	0	NA	NA
NONO	433920000	504310000	207070000	135040000	117250000	69432000	3.55991	0
NOP10	132240000	61971000	18449000	956010	0	0	NA	NA
NOP14	13874000	2272800	850920	0	0	0	NA	NA
NOP16	18184000	10308000	783330	0	0	0	NA	NA
NOP2	763870000	427150000	144040000	9845200	0	0	NA	NA
NOP58	265510000	121670000	47662000	1205800	1127700	0	186.348	0
NOP9	40283000	16393000	3582400	0	0	0	NA	NA
NPM1	1331700000	771810000	333270000	80945000	24087000	4327300	22.2823	0
NPM3	34512000	17198000	5867300	1600900	0	0	NA	NA
NR2F2	8062300	3779900	0	0	0	0	NA	NA
NSA2	8267700	5140200	0	0	0	0	NA	NA
NUFIP2	1720100	523840	0	0	0	0	NA	NA
NUMA1	1804300000	861870000	328780000	109090000	23289000	14319000	20.4158	0
NUP107	1962000	1480500	0	0	0	0	NA	NA
NUP133	4787900	637790	0	0	0	0	NA	NA
NUP153	2726900	2178700	0	0	716960	0	NA	NA
NUP93	7979300	1369000	615100	0	0	0	NA	NA
NUP98	4386900	0	1399700	0	0	4051700	NA	NA
NVL	34763000	5015900	5059100	0	0	0	NA	NA
OSBPL3	28706000	8154000	1628200	0	0	0	NA	NA
PABPC1	1109700000	404150000	136230000	4657900	15030000	0	83.8119	0
PABPC4	150830000	79991000	28932000	2794500	591650	0	76.7104	0
PABPN1	69550000	12545000	3077600	0	0	0	NA	NA
PACSIN3	5312700	3440300	0	0	590470	0	NA	NA
PAICS	0	720370	340780	0	4657100	0	NA	NA
PAK1IP1	81257000	34623000	6271500	0	0	0	NA	NA
PAPD5	23973000	14290000	5848500	0	0	0	NA	NA
PAXBP1	13257000	2386600	0	0	0	0	NA	NA
PBRM1	36926000	36744000	6851700	0	0	0	NA	NA
PCF11	18273000	9917300	5853300	6567100	0	0	NA	NA
PDCD11	418230000	131630000	36543000	4771300	0	0	NA	NA
PDIA3	2483400	0	1182800	0	45325000	0	NA	NA
PEG10	23220000	15771000	8208100	0	0	0	NA	NA
PELP1	609970000	176980000	102610000	1932900	0	580790	353.886	0
PEO1	4530200	4852400	1819900	0	0	0	NA	NA
PES1	84896000	27872000	9139900	3138300	2065700	2086300	16.7219	0
PGAM5	431020000	238480000	44539000	23762000	22199000	21954000	10.5137	0
PHLDA2	29474000	22732000	2039400	0	0	0	NA	NA
PITX3	5162400	2404900	0	0	0	0	NA	NA
PLRG1	21670000	9275300	3513900	0	0	0	NA	NA
PNN	120410000	25718000	7205200	0	732240	0	NA	NA
PNP	3734100	0	429840	0	4145900	0	NA	NA
PNPLA6	35517000	8309700	3383300	0	0	0	NA	NA
POLR1B	18193000	8974500	1401000	0	0	0	NA	NA
POLR1C	11865000	18291000	0	0	0	0	NA	NA
POLR2E	26549000	15312000	5657400	0	479460	0	NA	NA
POLR2H	47108000	22680000	9482100	0	2474100	0	NA	NA
POLRMT	112230000	65798000	10626000	0	0	0	NA	NA
POP1	57346000	36068000	12306000	0	0	0	NA	NA
PPAN	251600000	72973000	31021000	0	6318200	0	NA	NA
PPHLN1	32795000	6646800	7409000	0	402400	0	NA	NA
PPIH	8689800	3162600	0	0	0	0	NA	NA
PPIL1	17093000	8510300	0	0	0	0	NA	NA
PPIL3	0	4834900	1477100	0	0	0	NA	NA
PRDX3	2320700	0	479240	0	1498000	0	NA	NA
PRH1	0	13257000	3657400	0	0	0	NA	NA
PRPF19	392830000	219710000	51987000	1201600	1500800	1557100	156.011	0
PRPF3	50155000	14493000	11236000	0	1305000	0	NA	NA
PRPF31	35663000	2077900	401350	0	0	0	NA	NA
PRPF4	69878000	22179000	6412800	0	0	0	NA	NA
PRPF40A	123480000	23444000	8625200	0	0	0	NA	NA
PRPF4B	103270000	22540000	6185100	0	0	0	NA	NA
PRPF6	255250000	80746000	30183000	2568400	0	0	NA	NA
PRPF8	575550000	218190000	27717000	19275000	10624000	26992000	14.4391	0
PRR12	7624200	4661900	0	0	0	0	NA	NA
PRRC2A	6801400	9915200	3203400	0	0	0	NA	NA
PSIP1	2782800000	1041000000	401780000	4949500	7407100	0	341.969	0
PSMA4	0	3822600	2041900	0	8421100	0	NA	NA
PSMA5	4391700	5921200	3492000	0	12672000	0	NA	NA
PSMB6	0	7093400	5231100	0	0	0	NA	NA
PSPC1	9980500	16827000	4923400	0	0	0	NA	NA
PTDSS1	42071000	12154000	1811700	0	20404000	0	NA	NA
PTRF	430670000	201280000	45658000	41874000	16444000	13280000	9.46406	0
PUM1	6463900	4113000	0	0	2569400	0	NA	NA
PURA	18009000	9187500	2326700	0	0	0	NA	NA
PWP1	27720000	23296000	6459600	0	0	0	NA	NA
PWP2	59889000	26148000	3871100	0	0	0	NA	NA
QARS	10209000	3190900	0	0	1428100	0	NA	NA
QKI	3710600	3863800	0	0	0	0	NA	NA
RACGAP1	54428000	30942000	16016000	861130	0	0	NA	NA
RAD21	7774700	7493700	0	0	0	0	NA	NA
RAE1	11858000	0	1498900	0	0	0	NA	NA
RALY	35176000	13473000	10244000	0	3497600	0	NA	NA
RBBP4	5890700	10976000	11448000	5031800	0	0	NA	NA
RBBP5	388480000	254680000	79663000	0	0	0	NA	NA
RBBP6	22385000	4713300	8632400	0	0	447030	NA	NA
RBBP7	18769000	9518900	0	0	2135800	0	NA	NA
RBM10	64382000	9564100	7134400	1578900	0	2414200	20.3052	0
RBM14	324330000	59549000	25995000	7665100	874600	1034100	42.812	0
RBM15	128350000	57872000	28327000	4774500	0	0	NA	NA
RBM17	105690000	16650000	7886200	1151300	1171000	0	56.0764	0
RBM25	60657000	14981000	9829500	5125600	6468800	3117100	5.80957	0
RBM28	446510000	229040000	68780000	0	0	0	NA	NA
RBM34	62784000	33790000	10612000	0	0	0	NA	NA
RBM4	76990000	29070000	8762900	0	575010	0	NA	NA
RBM5	13997000	1849000	0	0	0	0	NA	NA
RBM7	143340000	99334000	21559000	0	0	0	NA	NA
RBM8A	31787000	12712000	4576500	0	0	0	NA	NA
RBMX	430030000	106750000	20064000	19679000	8358400	3406300	17.7092	0
RCL1	11229000	4381300	1320600	0	0	0	NA	NA
REXO4	13466000	0	5646600	0	0	0	NA	NA
RFC1	89282000	64185000	22057000	0	0	0	NA	NA
RFC2	57013000	32716000	7254000	0	0	0	NA	NA
RFC3	193960000	46580000	12127000	0	0	0	NA	NA
RFC4	100660000	42440000	9752700	0	0	0	NA	NA
RFC5	63535000	23158000	4697300	0	0	0	NA	NA
RIF1	61248000	27191000	23341000	0	0	0	NA	NA
RNPS1	135120000	22049000	4280800	0	0	0	NA	NA
RPF2	11202000	7583100	435800	0	0	0	NA	NA
RPL10	2974700000	1733800000	682550000	61306000	34289000	2214300	55.118	0
RPL10A	1924100000	863870000	230090000	18647000	17676000	0	83.0895	0
RPL11	2461800000	788890000	397840000	51328000	16423000	0	53.852	0
RPL12	2532900000	939820000	446980000	36442000	29041000	5171800	55.4768	0
RPL13	4995200000	2467200000	1289400000	91563000	45658000	5699200	61.2356	0
RPL13A	2010100000	658810000	275660000	42149000	16257000	0	50.4155	0
RPL14	1559900000	717640000	288080000	35650000	23478000	4874700	40.0861	0
RPL15	2577200000	1609900000	510830000	67051000	39725000	9913800	40.26	0
RPL17	2002200000	919540000	251020000	24966000	11913000	4801400	76.1212	0
RPL18	4689300000	2317000000	747400000	104490000	37517000	5667900	52.5052	0
RPL18A	1660200000	654430000	109270000	16516000	462810	0	142.76	0
RPL19	2150200000	1072700000	567930000	57103000	24483000	0	46.4642	0
RPL21	1437600000	655920000	247070000	21454000	2088300	320880	98.0837	0
RPL23	541580000	251840000	84127000	18490000	25085000	13579000	15.3541	0
RPL23A	2612800000	1129100000	416790000	37069000	41640000	3268800	50.7295	0
RPL24	597380000	143990000	58781000	10747000	8106600	3191700	36.2958	0
RPL26	2166700000	887090000	487270000	45799000	11660000	1602000	59.956	0
RPL26L1	66984000	20637000	12668000	0	0	0	NA	NA
RPL27	2359100000	1068700000	219410000	24022000	19806000	0	83.2164	0
RPL28	1441900000	701920000	268850000	11288000	7496000	0	128.443	0
RPL29	1320200000	1078700000	546420000	40207000	17913000	4233400	47.2359	0
RPL3	4628900000	2145300000	1019700000	83742000	36459000	2320300	63.6126	0
RPL30	486530000	256760000	84211000	1014500	4338500	0	154.586	0
RPL31	1520600000	780810000	119700000	31287000	21287000	3297800	43.3333	0
RPL32	1940300000	899050000	525980000	31912000	7553500	1410000	82.3312	0
RPL34	1001200000	472190000	252370000	17333000	12346000	0	58.1475	0
RPL35	1049800000	407770000	125890000	11137000	11663000	0	69.45	0
RPL35A	1141800000	496180000	63558000	4684700	2249000	212070	238.118	0
RPL36	707920000	354970000	104810000	8125700	0	642230	133.179	0
RPL36A	19697000	0	32051000	0	0	0	NA	NA
RPL36AL	241060000	54201000	21117000	0	0	0	NA	NA
RPL37A	40695000	8117900	0	0	0	0	NA	NA
RPL39P5	156120000	0	7410500	0	0	0	NA	NA
RPL4	5285100000	2492700000	925790000	67388000	39132000	3027700	79.4502	0
RPL5	2204000000	952940000	450660000	15207000	20381000	527540	99.8905	0
RPL6	5451500000	3254300000	905650000	87380000	35844000	15264000	69.4028	0
RPL7A	5734900000	3027800000	1249300000	124720000	78745000	5984000	47.8016	0
RPL7L1	39617000	8794700	0	0	0	0	NA	NA
RPL8	2770300000	1446000000	686600000	63959000	16581000	18440000	49.5342	0
RPL9	1430600000	659730000	204600000	33721000	27756000	1028500	36.7156	0
RPLP0	3598200000	1909200000	554770000	54067000	52633000	2646700	55.4399	0
RPLP2	4958900000	2747200000	446010000	173320000	116780000	22014000	26.119	0
RPP30	22556000	7458000	3076100	0	0	0	NA	NA
RPS11	460810000	223610000	64120000	15065000	31654000	0	16.0222	0
RPS12	484400000	206160000	107220000	22764000	1576500	0	32.7758	0
RPS13	520720000	174270000	61392000	6314300	14239000	0	36.801	0
RPS14	593190000	195430000	68174000	24572000	28512000	1945600	15.5697	0
RPS15	136520000	54613000	15409000	2197300	7148900	6804600	12.7883	0
RPS17	240000000	43016000	37700000	0	3025200	0	NA	NA
RPS18	571150000	161090000	61248000	3887000	8042500	0	66.5148	0
RPS20	394390000	137830000	51535000	14227000	30680000	0	12.9992	0
RPS21	53375000	14942000	10572000	0	2025600	0	NA	NA
RPS23	615430000	246890000	136760000	0	2288400	0	NA	NA
RPS24	128540000	41938000	12086000	1450600	297660	0	104.426	0
RPS25	131930000	79704000	7398100	0	6582600	0	NA	NA
RPS26	325990000	120170000	36059000	16372000	12476000	1560500	15.858	0
RPS27L	14285000	5083400	0	0	0	0	NA	NA
RPS28	207070000	72613000	21024000	12461000	7721800	0	14.8992	0
RPS29	72518000	24797000	17946000	0	0	0	NA	NA
RPS3	921890000	329600000	96671000	36146000	94278000	2121000	10.1713	0
RPS3A	698000000	198110000	58276000	18018000	25629000	1328100	21.2203	0
RPS4X	1062100000	460320000	187160000	42158000	57554000	3530700	16.5588	0
RPS6	805980000	243120000	88775000	24857000	9332600	3204500	30.4293	0
RPS7	539200000	98776000	34705000	18779000	22176000	6392300	14.2074	0
RPS8	1346900000	569120000	241710000	21167000	29871000	577280	41.8041	0
RPSA	245560000	120640000	46641000	4007400	25697000	0	13.8983	0
RRP1	8966900	5405900	0	0	0	0	NA	NA
RRP12	505200000	197200000	82398000	15402000	1193400	801330	45.1118	0
RRP15	177410000	56997000	24772000	3333400	400380	0	69.4146	0
RRP1B	138890000	34099000	18892000	4370900	1596200	1007100	27.513	0
RRP7A	13702000	3417700	0	0	0	0	NA	NA
RRP8	41628000	22776000	19285000	0	0	0	NA	NA
RRS1	65263000	44630000	3927800	0	0	0	NA	NA
RSL1D1	1067600000	546630000	265430000	0	0	0	NA	NA
RSL24D1	48486000	15779000	2916600	0	0	0	NA	NA
RUVBL1	275160000	126240000	33397000	4487400	10929000	837810	26.7498	0
RUVBL2	265230000	108040000	37164000	0	4691200	1353900	67.8953	0
SAFB	33140000	9941000	2940600	0	0	0	NA	NA
SAFB2	1687600	1198500	0	0	0	0	NA	NA
SAP18	94419000	24520000	7434500	0	441590	0	NA	NA
SCAF11	20803000	2927900	3203400	0	0	0	NA	NA
SCYL2	118840000	114400000	20400000	0	0	0	NA	NA
SDAD1	56018000	23556000	5093300	0	0	0	NA	NA
SDPR	22463000	12389000	0	0	0	0	NA	NA
SEC61A1	78526000	52488000	6092100	0	799780	0	NA	NA
SENP3	91063000	15012000	7347400	0	0	0	NA	NA
SET	3042700	6687200	603810	0	9842100	0	NA	NA
SF3A1	109690000	22841000	5598800	0	0	0	NA	NA
SF3A2	16499000	4002300	1229800	0	0	0	NA	NA
SF3A3	51310000	0	4820300	0	0	0	NA	NA
SF3B2	210600000	57178000	24326000	12486000	1862700	0	20.3575	0
SF3B4	22859000	13427000	1486400	0	827000	0	NA	NA
SF3B6	7308900	2247400	0	0	0	0	NA	NA
SFPQ	507230000	392550000	140170000	116140000	112620000	46004000	3.78488	0
SGPL1	24813000	12148000	2630200	0	2219100	0	NA	NA
SKIV2L2	1534600000	939860000	299360000	6346700	0	0	NA	NA
SLC25A10	12028000	15718000	2660100	0	0	0	NA	NA
SLC25A11	6942500	4428400	0	0	4552500	0	NA	NA
SLC39A7	7772000	0	6046700	0	0	0	NA	NA
SLC3A2	21179000	725210	0	0	0	0	NA	NA
SLC7A5	8903400	9007100	0	0	0	0	NA	NA
SLTM	26777000	7410100	1649700	0	0	0	NA	NA
SMARCA4	55152000	45695000	13373000	0	1450300	0	NA	NA
SMARCA5	206240000	112290000	34143000	0	0	0	NA	NA
SMARCB1	14448000	8829500	2483200	0	0	0	NA	NA
SMARCC2	26404000	14905000	11505000	0	0	0	NA	NA
SMARCD1	14798000	14005000	1806400	0	0	0	NA	NA
SMARCE1	11763000	4505000	3522500	0	0	0	NA	NA
SMC1A	34046000	28130000	5706500	0	0	0	NA	NA
SMC2	7911900	2897200	0	0	0	0	NA	NA
SMC3	22533000	13982000	6332500	1433400	0	0	NA	NA
SMC4	28841000	9032400	2849600	0	0	0	NA	NA
SMN1	170450000	102820000	50640000	0	0	0	NA	NA
SMU1	38015000	5924200	0	822450	0	0	NA	NA
SNRNP200	451800000	182400000	48784000	4018200	3249300	924510	83.372	0
SNRNP40	75390000	37410000	2214600	0	1331400	0	NA	NA
SNRNP70	273080000	114210000	39530000	5358500	4377100	0	43.8412	0
SNRPA1	40974000	8708700	1729500	0	599850	0	NA	NA
SNRPD1	276620000	194310000	100670000	30131000	13112000	8726000	10.9989	0
SNRPE	5870900	8364000	5197200	0	0	0	NA	NA
SNRPG	122620000	29957000	10384000	0	4110700	789570	33.2555	0
SNRPN	129620000	52428000	13468000	5414100	7328600	1912500	13.3411	0
SNW1	24439000	6573400	7732500	4009900	1854300	2137800	4.8419	0
SON	8717000	0	1059500	0	0	0	NA	NA
SPATA5	9504600	2323700	2734200	0	0	0	NA	NA
SPATS2	10734000	1956100	0	0	0	0	NA	NA
SPDEF	396920000	238190000	144770000	0	0	0	NA	NA
SQSTM1	18680000	11153000	3203100	0	0	0	NA	NA
SREK1	11801000	0	2571500	0	0	0	NA	NA
SRP14	131650000	21824000	16431000	7338700	8122900	5497400	8.10654	0
SRP68	1422300	0	3896400	0	0	0	NA	NA
SRP9	0	4067500	1101700	0	3232600	0	NA	NA
SRPK1	30297000	6697900	5276700	0	0	0	NA	NA
SRPK2	13655000	4720600	1370900	0	0	0	NA	NA
SRRM1	302700000	136080000	61931000	5157400	3262200	1267100	51.6906	0
SRRM2	1022500000	340180000	106610000	31715000	10615000	759550	34.0985	0
SRSF1	718220000	174150000	71641000	29275000	8071400	3870900	23.3885	0
SRSF10	29679000	0	18013000	0	0	0	NA	NA
SRSF2	231730000	83604000	10260000	1724300	2380200	1056600	63.0862	0
SRSF3	366530000	247010000	112200000	14033000	14239000	7868700	20.081	0
SRSF4	19843000	4186600	4033100	0	0	0	NA	NA
SRSF5	177200000	63109000	18570000	1839300	1049600	0	89.6116	0
SRSF6	797100000	355520000	154540000	13831000	8236500	2781800	52.6035	0
SRSF7	510170000	149690000	24714000	3477600	0	0	NA	NA
SRSF9	38687000	2658600	0	0	0	0	NA	NA
SSB	22471000	13193000	0	0	0	0	NA	NA
SSBP1	12852000	12997000	6585200	2383500	0	0	NA	NA
SSRP1	12801000	8965600	560000	0	4464500	0	NA	NA
STRAP	51729000	43311000	10748000	0	0	0	NA	NA
STT3A	18929000	7051400	0	0	1514900	0	NA	NA
SUGP2	12395000	0	700630	0	0	0	NA	NA
SURF6	101160000	42245000	36224000	0	0	0	NA	NA
SYBU	75893000	52501000	20575000	0	0	0	NA	NA
SYF2	14386000	11571000	1821600	0	0	0	NA	NA
SYMPK	12208000	5940600	0	0	0	0	NA	NA
TAF15	88311000	22304000	12719000	3805100	6642200	0	11.8053	0
TAF1C	20116000	18491000	3648300	0	0	0	NA	NA
TARDBP	30646000	15619000	5998100	2977800	646870	1164100	10.9137	0
TBL2	114430000	53116000	14382000	0	0	0	NA	NA
TBL3	157830000	93933000	9520500	1475200	0	0	NA	NA
TCERG1	1268300	3992100	0	0	0	0	NA	NA
TCOF1	137070000	87359000	15307000	1935900	2452200	0	54.6332	0
TEX10	414560000	107500000	11341000	1292900	0	0	NA	NA
TFAM	6385400	7011100	1878400	0	0	0	NA	NA
TFAP4	0	1746900	1976900	0	0	0	NA	NA
TFCP2	20559000	13156000	3608500	0	0	0	NA	NA
TFIP11	21762000	4150800	2541200	0	0	0	NA	NA
TFRC	5965500	7399100	0	0	0	0	NA	NA
THEM6	11085000	2357400	0	0	348480	0	NA	NA
THOC2	25948000	9530200	1050100	0	0	0	NA	NA
THOC6	24282000	5125200	1721100	0	0	0	NA	NA
THRAP3	945430000	405510000	146760000	23010000	8489600	2505400	44.0435	0
TIA1	7763500	6295800	0	0	0	0	NA	NA
TIAL1	45152000	12669000	0	1609800	0	0	NA	NA
TIMM50	31316000	16743000	6539300	0	2154600	1384300	15.428	0
TJP1	1562600000	1076900000	271700000	2266500	9619900	2616400	200.734	0
TJP2	47104000	17744000	5826000	0	0	0	NA	NA
TMEM109	2156100	790070	1353500	0	11819000	0	NA	NA
TOE1	77789000	24234000	9576400	0	0	0	NA	NA
TOP1	1366400000	199300000	39607000	28869000	6817600	9235200	35.7356	0
TOP2A	1626500000	830810000	176640000	37485000	861610	2924900	63.8201	0
TOP2B	466190000	323730000	63011000	1872600	15005000	16287000	25.7181	0
TOR1AIP1	20278000	7110800	1567900	0	2267200	0	NA	NA
TPM1	5632200	1344200	2060900	0	1893600	0	NA	NA
TPX2	9744000	3893300	9304800	0	5360300	0	NA	NA
TRA2A	21519000	3604000	2383800	0	0	0	NA	NA
TRAM1	21605000	9705700	0	0	2642900	0	NA	NA
TRIM28	133810000	59421000	30987000	9586800	8627800	9285900	8.15323	0
TRIP10	1768600000	1464400000	480180000	0	0	0	NA	NA
TRIP12	6302100	0	819040	0	0	0	NA	NA
TRMT1L	62852000	5930300	1085600	0	0	0	NA	NA
TRRAP	0	2717900	427300	0	0	0	NA	NA
TSR1	24995000	5698200	2925200	0	0	0	NA	NA
TUBB6	0	2089900	830380	0	7013900	0	NA	NA
U2AF2	213210000	121150000	43677000	8747400	9222900	14697000	11.5723	0
U2SURP	275690000	74673000	22076000	4242200	4918600	0	40.6557	0
UBAP2	3394200	0	2128400	0	0	0	NA	NA
UBTF	337650000	136190000	31008000	4989200	5927000	1825700	39.6211	0
UPF1	104290000	16273000	6109200	0	0	0	NA	NA
URB1	64298000	12653000	877420	0	0	0	NA	NA
USP39	22713000	5559900	0	0	0	0	NA	NA
UTP20	118720000	50733000	8514400	0	0	0	NA	NA
UTP3	5384100	6112600	1935000	0	0	0	NA	NA
VCP	2481000	2886000	2850700	0	115240000	0	NA	NA
WDR12	67630000	26357000	0	0	0	0	NA	NA
WDR18	502160000	160020000	42878000	0	0	0	NA	NA
WDR3	66661000	28651000	7636400	0	0	0	NA	NA
WDR36	125540000	56338000	6837500	0	0	0	NA	NA
WDR5	20506000	54659000	25179000	0	3942100	0	NA	NA
WDR62	3979800	4646100	1759800	0	0	0	NA	NA
WDR82	29093000	9701900	0	0	0	0	NA	NA
WHSC1L1	18893000	3934100	0	0	0	0	NA	NA
WIZ	10104000	0	3264900	0	0	0	NA	NA
WTAP	6330200	3300600	0	0	0	0	NA	NA
XAB2	12736000	8725600	1657700	0	501060	0	NA	NA
XPC	86806000	38750000	21113000	0	0	0	NA	NA
XPO1	2896200	1958800	947540	0	0	0	NA	NA
XRCC5	31131000	17509000	10003000	0	19436000	0	NA	NA
XRN2	110510000	57098000	27344000	5938400	7702700	4634900	10.6671	0
YBX3	38402000	29965000	0	0	0	0	NA	NA
YTHDC1	7289500	5409000	0	615050	0	0	NA	NA
YTHDF1	5164900	2203400	0	3578100	0	0	NA	NA
YTHDF3	10914000	2162300	917250	0	0	0	NA	NA
YY1	17206000	2602700	0	0	0	0	NA	NA
ZBTB10	21941000	12924000	803730	0	0	0	NA	NA
ZC3H11A	5922200	2731700	1199900	0	0	0	NA	NA
ZC3H13	6130100	0	3227200	0	0	0	NA	NA
ZC3H14	17245000	2910200	2085800	6676700	0	0	NA	NA
ZC3H18	111710000	30800000	13776000	0	0	0	NA	NA
ZC3H4	99347000	72313000	48490000	0	0	0	NA	NA
ZC3HAV1	88646000	43897000	7788900	0	0	0	NA	NA
ZCCHC8	424230000	229330000	63132000	0	686470	0	NA	NA
ZFC3H1	124080000	62383000	27338000	0	0	0	NA	NA
ZFP91	2692200	1671100	0	0	0	0	NA	NA
ZFR	154990000	43707000	12891000	2907400	0	0	NA	NA
ZFY	7457300	1002000	602690	0	0	0	NA	NA
ZMYM3	19794000	3589400	2678100	0	0	0	NA	NA
ZMYM4	28881000	12496000	1126500	0	0	0	NA	NA
ZMYND8	62858000	9101800	662140	0	0	0	NA	NA
ZNF146	3814700	5374100	2231600	0	0	0	NA	NA
ZNF148	11615000	3837000	0	0	0	0	NA	NA
ZNF184	2503900	0	1237700	0	0	0	NA	NA
ZNF326	14810000	0	1230800	0	0	0	NA	NA
ZNF462	7069400	0	967690	0	0	0	NA	NA
ZNF512B	12403000	0	4178800	0	0	0	NA	NA
ZNF552	15427000	13403000	5849200	0	0	0	NA	NA
ZNF592	27572000	7857000	1754800	0	0	0	NA	NA
ZNF629	277450000	220730000	79922000	0	0	0	NA	NA
ZNF638	99017000	13324000	9774300	0	0	0	NA	NA
ZNF687	78902000	14892000	5479300	0	0	0	NA	NA
