# Supplementary material for: Combinatorial targeting of a chromatin complex comprising Dot1L, menin and the tyrosine kinase BAZ1B reveals a new therapeutic vulnerability of endocrine therapy-resistant breast cancer
Source: Breast Cancer Res. 2022 Jul 18;24:52. doi: 10.1186/s13058-022-01547-7 (PMC9290241; doi:10.1186/s13058-022-01547-7)
Supplement: Supplementary file 4 — Additional file 4: Table S3. Common Dot1L and Menin nuclear interactors. [file 13058_2022_1547_MOESM4_ESM.xlsx]

## Sheet: Foglio1
Supplementary Table S3: Common Dot1L and Menin nuclear interactors
Gene Symbol	Protein Name	Molecular Type(s)	Fitness Gene
AATF	apoptosis antagonizing transcription factor	transcription regulator	AATF
ABCF2	ATP binding cassette subfamily F member 2	transporter
ABT1	activator of basal transcription 1	transcription regulator	ABT1
ACIN1	apoptotic chromatin condensation inducer 1	enzyme	ACIN1
ACTL6A	actin like 6A	other	ACTL6A
ADAR	adenosine deaminase RNA specific	enzyme
AGK	acylglycerol kinase	kinase
AHCTF1	AT-hook containing transcription factor 1	transcription regulator	AHCTF1
AHDC1	AT-hook DNA binding motif containing 1	other
AIMP2	aminoacyl tRNA synthetase complex interacting multifunctional protein 2	other
AKAP8	A-kinase anchoring protein 8	other
AKAP8L	A-kinase anchoring protein 8 like	other
ALDH18A1	aldehyde dehydrogenase 18 family member A1	kinase
AQR	aquarius intron-binding spliceosomal factor	enzyme	AQR
ARID2	AT-rich interaction domain 2	transcription regulator	ARID2
ASH2L	ASH2 like, histone lysine methyltransferase complex subunit	transcription regulator
ASPH	aspartate beta-hydroxylase	enzyme
ATAD2	ATPase family AAA domain containing 2	enzyme
ATAD3A	ATPase family AAA domain containing 3A	other
ATAD3B	ATPase family AAA domain containing 3B	other
ATP2A2	ATPase sarcoplasmic/endoplasmic reticulum Ca2+ transporting 2	transporter	ATP2A2
ATP5F1B	ATP synthase F1 subunit beta	transporter
ATXN10	ataxin 10	other	ATXN10
B2M	beta-2-microglobulin	transmembrane receptor
BAG2	BAG cochaperone 2	other
BAZ1A	bromodomain adjacent to zinc finger domain 1A	other
BAZ1B	bromodomain adjacent to zinc finger domain 1B	transcription regulator	BAZ1B
BCAS2	BCAS2 pre-mRNA processing factor	other	BCAS2
BCCIP	BRCA2 and CDKN1A interacting protein	other	BCCIP
BMS1	BMS1 ribosome biogenesis factor	other	BMS1
BOP1	BOP1 ribosomal biogenesis factor	other	BOP1
BRPF1	bromodomain and PHD finger containing 1	transporter	BRPF1
C11orf98	chromosome 11 open reading frame 98	other
C12orf43	chromosome 12 open reading frame 43	other
C1D	C1D nuclear receptor corepressor	transcription regulator	C1D
C1QBP	complement C1q binding protein	transcription regulator	C1QBP
C4A/C4B	complement C4A (Rodgers blood group)	other
C7orf50	chromosome 7 open reading frame 50	other	C7orf50
CAPRIN1	cell cycle associated protein 1	other	CAPRIN1
CAPZA1	capping actin protein of muscle Z-line subunit alpha 1	other
CAVIN1	caveolae associated protein 1	transcription regulator
CAVIN2	caveolae associated protein 2	other
CCDC12	coiled-coil domain containing 12	other	CCDC12
CCDC137	coiled-coil domain containing 137	other	CCDC137
CCDC86	coiled-coil domain containing 86	other	CCDC86
CCNK	cyclin K	kinase	CCNK
CCNT1	cyclin T1	transcription regulator
CD2BP2	CD2 cytoplasmic tail binding protein 2	other	CD2BP2
CD3EAP	CD3e molecule associated protein	other
CDC42BPA	CDC42 binding protein kinase alpha	kinase
CDCA7L	cell division cycle associated 7 like	other
CDK9	cyclin dependent kinase 9	kinase	CDK9
CDKN2A	cyclin dependent kinase inhibitor 2A	transcription regulator
CEBPZ	CCAAT enhancer binding protein zeta	transcription regulator	CEBPZ
CENPV	centromere protein V	other
CEPT1	choline/ethanolamine phosphotransferase 1	enzyme
CETN2	centrin 2	enzyme
CHD1	chromodomain helicase DNA binding protein 1	enzyme
CHD3	chromodomain helicase DNA binding protein 3	enzyme
CHD4	chromodomain helicase DNA binding protein 4	enzyme	CHD4
CHERP	calcium homeostasis endoplasmic reticulum protein	other	CHERP
CHTOP	chromatin target of PRMT1	other	CHTOP
CKAP4	cytoskeleton associated protein 4	other
CLPTM1L	CLPTM1 like	other
COBL	cordon-bleu WH2 repeat protein	other
COL5A1	collagen type V alpha 1 chain	other
CPSF1	cleavage and polyadenylation specific factor 1	other	CPSF1
CPSF3	cleavage and polyadenylation specific factor 3	enzyme	CPSF3
CRNKL1	crooked neck pre-mRNA splicing factor 1	other	CRNKL1
CSNK2A3	casein kinase 2 alpha 3	other
CTCF	CCCTC-binding factor	transcription regulator	CTCF
CTNND1	catenin delta 1	other
CUX1	cut like homeobox 1	transcription regulator
CYFIP1	cytoplasmic FMR1 interacting protein 1	translation regulator	CYFIP1
DARS1	aspartyl-tRNA synthetase 1	enzyme	DARS1
DCTN1	dynactin subunit 1	other	DCTN1
DDOST	dolichyl-diphosphooligosaccharide--protein glycosyltransferase non-catalytic subunit	enzyme	DDOST
DDX1	DEAD-box helicase 1	enzyme	DDX1
DDX17	DEAD-box helicase 17	enzyme
DDX18	DEAD-box helicase 18	enzyme	DDX18
DDX21	DExD-box helicase 21	enzyme	DDX21
DDX24	DEAD-box helicase 24	enzyme	DDX24
DDX27	DEAD-box helicase 27	enzyme	DDX27
DDX31	DEAD-box helicase 31	enzyme
DDX42	DEAD-box helicase 42	enzyme	DDX42
DDX46	DEAD-box helicase 46	enzyme	DDX46
DDX47	DEAD-box helicase 47	enzyme	DDX47
DDX5	DEAD-box helicase 5	enzyme	DDX5
DDX50	DExD-box helicase 50	enzyme
DDX51	DEAD-box helicase 51	enzyme	DDX51
DDX52	DExD-box helicase 52	enzyme	DDX52
DDX54	DEAD-box helicase 54	transcription regulator	DDX54
DDX55	DEAD-box helicase 55	enzyme	DDX55
DDX56	DEAD-box helicase 56	enzyme	DDX56
DEK	DEK proto-oncogene	transcription regulator
DHX15	DEAH-box helicase 15	enzyme	DHX15
DHX30	DExH-box helicase 30	enzyme
DHX36	DEAH-box helicase 36	enzyme	DHX36
DHX8	DEAH-box helicase 8	enzyme	DHX8
DHX9	DExH-box helicase 9	enzyme	DHX9
DIMT1	DIMT1 rRNA methyltransferase and ribosome maturation factor	enzyme	DIMT1
DLST	dihydrolipoamide S-succinyltransferase	enzyme	DLST
DMAP1	DNA methyltransferase 1 associated protein 1	transcription regulator	DMAP1
DNAJC13	DnaJ heat shock protein family (Hsp40) member C13	other
DNAJC9	DnaJ heat shock protein family (Hsp40) member C9	other	DNAJC9
DNTTIP2	deoxynucleotidyltransferase terminal interacting protein 2	other	DNTTIP2
DPM1	dolichyl-phosphate mannosyltransferase subunit 1, catalytic	enzyme
DPY30	dpy-30 histone methyltransferase complex regulatory subunit	other	DPY30
DROSHA	drosha ribonuclease III	enzyme
EBNA1BP2	EBNA1 binding protein 2	other	EBNA1BP2
EEF1D	eukaryotic translation elongation factor 1 delta	translation regulator
EFTUD2	elongation factor Tu GTP binding domain containing 2	enzyme	EFTUD2
EHMT2	euchromatic histone lysine methyltransferase 2	transcription regulator
EIF2S1	eukaryotic translation initiation factor 2 subunit alpha	translation regulator	EIF2S1
EIF3A	eukaryotic translation initiation factor 3 subunit A	other	EIF3A
EIF3C	eukaryotic translation initiation factor 3 subunit C	translation regulator
EIF4A1	eukaryotic translation initiation factor 4A1	translation regulator	EIF4A1
EIF4G1	eukaryotic translation initiation factor 4 gamma 1	translation regulator	EIF4G1
EIF6	eukaryotic translation initiation factor 6	translation regulator	EIF6
ELAVL1	ELAV like RNA binding protein 1	other	ELAVL1
EMD	emerin	other
EPRS1	glutamyl-prolyl-tRNA synthetase 1	enzyme	EPRS1
ERCC6	ERCC excision repair 6, chromatin remodeling factor	transcription regulator
ERH	ERH mRNA splicing and mitosis factor	other	ERH
EXOSC1	exosome component 1	enzyme	EXOSC1
EXOSC10	exosome component 10	kinase	EXOSC10
EXOSC3	exosome component 3	enzyme	EXOSC3
EXOSC4	exosome component 4	enzyme	EXOSC4
EXOSC5	exosome component 5	enzyme	EXOSC5
EXOSC6	exosome component 6	other	EXOSC6
EXOSC7	exosome component 7	enzyme	EXOSC7
EXOSC8	exosome component 8	enzyme	EXOSC8
EXOSC9	exosome component 9	enzyme	EXOSC9
FAM120A	family with sequence similarity 120A	other
FAM98A	family with sequence similarity 98 member A	other
FAR1	fatty acyl-CoA reductase 1	enzyme
FARP1	FERM, ARH/RhoGEF and pleckstrin domain protein 1	other
FAU	FAU ubiquitin like and ribosomal protein S30 fusion	other	FAU
FBL	fibrillarin	enzyme	FBL
FBLL1	fibrillarin like 1	other
FNBP4	formin binding protein 4	other	FNBP4
FOXC1	forkhead box C1	transcription regulator
FOXP1	forkhead box P1	transcription regulator
FTSJ3	FtsJ RNA 2'-O-methyltransferase 3	enzyme	FTSJ3
FUBP3	far upstream element binding protein 3	transcription regulator
FXR1	FMR1 autosomal homolog 1	other
FXR2	FMR1 autosomal homolog 2	other
G3BP1	G3BP stress granule assembly factor 1	enzyme
G3BP2	G3BP stress granule assembly factor 2	enzyme
GATAD2A	GATA zinc finger domain containing 2A	transcription regulator	GATAD2A
GEMIN2	gem nuclear organelle associated protein 2	other
GEMIN4	gem nuclear organelle associated protein 4	other	GEMIN4
GEMIN8	gem nuclear organelle associated protein 8	other	GEMIN8
GIGYF2	GRB10 interacting GYF protein 2	other
GLYR1	glyoxylate reductase 1 homolog	other
GNG12	G protein subunit gamma 12	enzyme
GNL2	G protein nucleolar 2	enzyme	GNL2
GNL3L	G protein nucleolar 3 like	other	GNL3L
GPATCH4	G-patch domain containing 4	other
GRWD1	glutamate rich WD repeat containing 1	other	GRWD1
GSN	gelsolin	other
GTF2I	general transcription factor IIi	transcription regulator
GTF3C1	general transcription factor IIIC subunit 1	transcription regulator	GTF3C1
GTF3C2	general transcription factor IIIC subunit 2	transcription regulator	GTF3C2
GTF3C3	general transcription factor IIIC subunit 3	transcription regulator
GTF3C4	general transcription factor IIIC subunit 4	transcription regulator	GTF3C4
GTF3C5	general transcription factor IIIC subunit 5	transcription regulator	GTF3C5
GTPBP4	GTP binding protein 4	enzyme	GTPBP4
H1-10	H1.10 linker histone	other
H2BC13	H2B clustered histone 13	other	H2BC13
HACD3	3-hydroxyacyl-CoA dehydratase 3	enzyme
HADHB	hydroxyacyl-CoA dehydrogenase trifunctional multienzyme complex subunit beta	enzyme
HCFC2	host cell factor C2	transcription regulator
HDAC1	histone deacetylase 1	transcription regulator
HEATR1	HEAT repeat containing 1	other	HEATR1
HNRNPM	heterogeneous nuclear ribonucleoprotein M	other	HNRNPM
HNRNPR	heterogeneous nuclear ribonucleoprotein R	other	HNRNPR
HP1BP3	heterochromatin protein 1 binding protein 3	other
HSP90AA1	heat shock protein 90 alpha family class A member 1	enzyme
HSP90B1	heat shock protein 90 beta family member 1	other	HSP90B1
IARS1	isoleucyl-tRNA synthetase 1	enzyme	IARS1
IFI16	interferon gamma inducible protein 16	transcription regulator
IGF2BP2	insulin like growth factor 2 mRNA binding protein 2	translation regulator
IGF2BP3	insulin like growth factor 2 mRNA binding protein 3	translation regulator
IK	IK cytokine	cytokine	IK
ILF3	interleukin enhancer binding factor 3	transcription regulator	ILF3
IMP3	IMP U3 small nucleolar ribonucleoprotein 3	other	IMP3
IMP4	IMP U3 small nucleolar ribonucleoprotein 4	other	IMP4
INO80	INO80 complex ATPase subunit	enzyme	INO80
ISY1	ISY1 splicing factor homolog	other	ISY1
JUND	JunD proto-oncogene, AP-1 transcription factor subunit	transcription regulator
KIF23	kinesin family member 23	other	KIF23
KMT2A	lysine methyltransferase 2A	transcription regulator	KMT2A
KNOP1	lysine rich nucleolar protein 1	other
KPNA2	karyopherin subunit alpha 2	other	KPNA2
KRI1	KRI1 homolog	other	KRI1
KRR1	KRR1 small subunit processome component homolog	other	KRR1
KTN1	kinectin 1	transmembrane receptor
LAMA5	laminin subunit alpha 5	other
LARP1	La ribonucleoprotein 1, translational regulator	translation regulator
LAS1L	LAS1 like ribosome biogenesis factor	other	LAS1L
LDHB	lactate dehydrogenase B	enzyme
LLPH	LLP homolog, long-term synaptic facilitation factor	other
LMO7	LIM domain 7	enzyme
LRRC8B	leucine rich repeat containing 8 VRAC subunit B	transporter
LSG1	large 60S subunit nuclear export GTPase 1	enzyme	LSG1
LUC7L	LUC7 like	other
LUC7L3	LUC7 like 3 pre-mRNA splicing factor	other	LUC7L3
LUZP1	leucine zipper protein 1	other
LYAR	Ly1 antibody reactive	other
MAGOH	mago homolog, exon junction complex subunit	other	MAGOH
MARS1	methionyl-tRNA synthetase 1	enzyme	MARS1
MATR3	matrin 3	other
MDC1	mediator of DNA damage checkpoint 1	other
MDN1	midasin AAA ATPase 1	other	MDN1
MEN1	menin 1	transcription regulator	MEN1
MEPCE	methylphosphate capping enzyme	enzyme	MEPCE
MKI67	marker of proliferation Ki-67	other
MMTAG2	multiple myeloma tumor-associated protein 2	other
MOV10	Mov10 RISC complex RNA helicase	enzyme
MPHOSPH10	M-phase phosphoprotein 10	other	MPHOSPH10
MPHOSPH6	M-phase phosphoprotein 6	other
MRPL12	mitochondrial ribosomal protein L12	other	MRPL12
MRPS22	mitochondrial ribosomal protein S22	other	MRPS22
MRPS26	mitochondrial ribosomal protein S26	other	MRPS26
MRPS34	mitochondrial ribosomal protein S34	other	MRPS34
MRPS9	mitochondrial ribosomal protein S9	other	MRPS9
MRTO4	MRT4 homolog, ribosome maturation factor	other	MRTO4
MTA2	metastasis associated 1 family member 2	transcription regulator
MTREX	Mtr4 exosome RNA helicase	enzyme
MUS81	MUS81 structure-specific endonuclease subunit	enzyme	MUS81
MVP	major vault protein	other
MYBBP1A	MYB binding protein 1a	transcription regulator	MYBBP1A
MYH10	myosin heavy chain 10	enzyme
MYH14	myosin heavy chain 14	enzyme
MYO1B	myosin IB	enzyme
MYO1C	myosin IC	enzyme
NAP1L1	nucleosome assembly protein 1 like 1	other
NCAPD3	non-SMC condensin II complex subunit D3	other	NCAPD3
NCBP1	nuclear cap binding protein subunit 1	other	NCBP1
NEPRO	nucleolus and neural progenitor protein	other
NFIB	nuclear factor I B	transcription regulator
NFIC	nuclear factor I C	transcription regulator
NHP2	NHP2 ribonucleoprotein	other	NHP2
NIP7	nucleolar pre-rRNA processing protein NIP7	other	NIP7
NKRF	NFKB repressing factor	transcription regulator
NO66	Ribosomal Oxygenbease 1	other
NOC2L	NOC2 like nucleolar associated transcriptional repressor	transcription regulator	NOC2L
NOC3L	NOC3 like DNA replication regulator	other	NOC3L
NOL10	nucleolar protein 10	other	NOL10
NOL11	nucleolar protein 11	other	NOL11
NOL12	nucleolar protein 12	other	NOL12
NOL6	nucleolar protein 6	other	NOL6
NOL8	nucleolar protein 8	other	NOL8
NOL9	nucleolar protein 9	kinase	NOL9
NOM1	nucleolar protein with MIF4G domain 1	other	NOM1
NONO	non-POU domain containing octamer binding	transcription regulator	NONO
NOP10	NOP10 ribonucleoprotein	other	NOP10
NOP14	NOP14 nucleolar protein	other	NOP14
NOP16	NOP16 nucleolar protein	other	NOP16
NOP2	NOP2 nucleolar protein	other	NOP2
NOP53	NOP53 ribosome biogenesis factor	other
NOP58	NOP58 ribonucleoprotein	enzyme	NOP58
NOP9	NOP9 nucleolar protein	other	NOP9
NPM1	nucleophosmin 1	transcription regulator	NPM1
NPM3	nucleophosmin/nucleoplasmin 3	other	NPM3
NR2F2	nuclear receptor subfamily 2 group F member 2	ligand-dependent nuclear receptor
NSA2	NSA2 ribosome biogenesis factor	other	NSA2
NSD3	nuclear receptor binding SET domain protein 3	enzyme
NUP133	nucleoporin 133	other	NUP133
NUP153	nucleoporin 153	other	NUP153
NUP93	nucleoporin 93	other	NUP93
NUP98	nucleoporin 98 and 96 precursor	transporter	NUP98
OSBPL3	oxysterol binding protein like 3	other
PABPC1	poly(A) binding protein cytoplasmic 1	translation regulator	PABPC1
PABPC4	poly(A) binding protein cytoplasmic 4	translation regulator
PABPN1	poly(A) binding protein nuclear 1	enzyme	PABPN1
PACSIN3	protein kinase C and casein kinase substrate in neurons 3	other
PAICS	phosphoribosylaminoimidazole carboxylase and phosphoribosylaminoimidazolesuccinocarboxamide synthase	enzyme	PAICS
PAK1IP1	PAK1 interacting protein 1	other	PAK1IP1
PAXBP1	PAX3 and PAX7 binding protein 1	other	PAXBP1
PBRM1	polybromo 1	other
PCF11	PCF11 cleavage and polyadenylation factor subunit	other	PCF11
PDCD11	programmed cell death 11	other	PDCD11
PEG10	paternally expressed 10	other
PELP1	proline, glutamate and leucine rich protein 1	other	PELP1
PEO1	Twinkle MtDNA Helicase	other
PES1	pescadillo ribosomal biogenesis factor 1	other	PES1
PGAM5	PGAM family member 5, mitochondrial serine/threonine protein phosphatase	enzyme
PLRG1	pleiotropic regulator 1	other	PLRG1
PNN	pinin, desmosome associated protein	other	PNN
PNPLA6	patatin like phospholipase domain containing 6	enzyme
POLR1B	RNA polymerase I subunit B	enzyme	POLR1B
POLR1C	RNA polymerase I and III subunit C	enzyme	POLR1C
POLR2E	RNA polymerase II subunit E	enzyme	POLR2E
POLR2H	RNA polymerase II subunit H	enzyme	POLR2H
POLRMT	RNA polymerase mitochondrial	enzyme	POLRMT
POP1	POP1 homolog, ribonuclease P/MRP subunit	enzyme	POP1
PPAN	peter pan homolog	other	PPAN
PPHLN1	periphilin 1	other	PPHLN1
PPIH	peptidylprolyl isomerase H	enzyme	PPIH
PPIL1	peptidylprolyl isomerase like 1	enzyme	PPIL1
PRDX3	peroxiredoxin 3	enzyme
PRPF3	pre-mRNA processing factor 3	other	PRPF3
PRPF31	pre-mRNA processing factor 31	other	PRPF31
PRPF4	pre-mRNA processing factor 4	other	PRPF4
PRPF40A	pre-mRNA processing factor 40 homolog A	other	PRPF40A
PRPF4B	pre-mRNA processing factor 4B	kinase	PRPF4B
PRPF6	pre-mRNA processing factor 6	transcription regulator	PRPF6
PRPF8	pre-mRNA processing factor 8	other	PRPF8
PRRC2A	proline rich coiled-coil 2A	other	PRRC2A
PSIP1	PC4 and SFRS1 interacting protein 1	transcription regulator
PSMA4	proteasome 20S subunit alpha 4	peptidase	PSMA4
PSMA5	proteasome 20S subunit alpha 5	peptidase	PSMA5
PSPC1	paraspeckle component 1	transcription regulator
PTDSS1	phosphatidylserine synthase 1	enzyme
PUM1	pumilio RNA binding family member 1	other	PUM1
PUM3	pumilio RNA binding family member 3	other
PURA	purine rich element binding protein A	transcription regulator
PWP1	PWP1 homolog, endonuclein	other	PWP1
PWP2	PWP2 small subunit processome component	other	PWP2
QARS	Glutaminyl-TRNA synthetase 1	other	QARS
QKI	QKI, KH domain containing RNA binding	other
RACGAP1	Rac GTPase activating protein 1	transporter	RACGAP1
RACK1	receptor for activated C kinase 1	enzyme
RAE1	ribonucleic acid export 1	other	RAE1
RALY	RALY heterogeneous nuclear ribonucleoprotein	transcription regulator
RBBP4	RB binding protein 4, chromatin remodeling factor	enzyme	RBBP4
RBBP6	RB binding protein 6, ubiquitin ligase	enzyme	RBBP6
RBBP7	RB binding protein 7, chromatin remodeling factor	transcription regulator
RBM10	RNA binding motif protein 10	other	RBM10
RBM15	RNA binding motif protein 15	other
RBM25	RNA binding motif protein 25	other	RBM25
RBM28	RNA binding motif protein 28	other	RBM28
RBM34	RNA binding motif protein 34	other
RBM4	RNA binding motif protein 4	other	RBM4
RBM5	RNA binding motif protein 5	other
RBM7	RNA binding motif protein 7	other
RBM8A	RNA binding motif protein 8A	other	RBM8A
RCL1	RNA terminal phosphate cyclase like 1	enzyme	RCL1
REXO4	REX4 homolog, 3'-5' exonuclease	transcription regulator
RFC1	replication factor C subunit 1	transcription regulator	RFC1
RFC2	replication factor C subunit 2	other	RFC2
RFC3	replication factor C subunit 3	enzyme	RFC3
RFC4	replication factor C subunit 4	other	RFC4
RFC5	replication factor C subunit 5	enzyme	RFC5
RIF1	replication timing regulatory factor 1	other
RNPS1	RNA binding protein with serine rich domain 1	other	RNPS1
RPF2	ribosome production factor 2 homolog	other	RPF2
RPL10A	ribosomal protein L10a	other	RPL10A
RPL11	ribosomal protein L11	other	RPL11
RPL12	ribosomal protein L12	other	RPL12
RPL13A	ribosomal protein L13a	other	RPL13A
RPL15	ribosomal protein L15	other	RPL15
RPL18	ribosomal protein L18	other	RPL18
RPL18A	ribosomal protein L18a	other	RPL18A
RPL19	ribosomal protein L19	other	RPL19
RPL21	ribosomal protein L21	other
RPL23	ribosomal protein L23	other	RPL23
RPL23A	ribosomal protein L23a	other	RPL23A
RPL24	ribosomal protein L24	other	RPL24
RPL26	ribosomal protein L26	other	RPL26
RPL26L1	ribosomal protein L26 like 1	other	RPL26L1
RPL27	ribosomal protein L27	other	RPL27
RPL29	ribosomal protein L29	other	RPL29
RPL3	ribosomal protein L3	other	RPL3
RPL30	ribosomal protein L30	other	RPL30
RPL32	ribosomal protein L32	other	RPL32
RPL34	ribosomal protein L34	other	RPL34
RPL35	ribosomal protein L35	other	RPL35
RPL35A	ribosomal protein L35a	other
RPL36	ribosomal protein L36	other	RPL36
RPL36A	ribosomal protein L36a	other
RPL36AL	ribosomal protein L36a like	other	RPL36AL
RPL39P5	ribosomal protein L39 pseudogene 5	other
RPL5	ribosomal protein L5	other	RPL5
RPL6	ribosomal protein L6	other	RPL6
RPL7L1	ribosomal protein L7 like 1	transcription regulator	RPL7L1
RPL8	ribosomal protein L8	other	RPL8
RPL9	ribosomal protein L9	other	RPL9
RPP30	ribonuclease P/MRP subunit p30	enzyme	RPP30
RPS11	ribosomal protein S11	other	RPS11
RPS12	ribosomal protein S12	other	RPS12
RPS13	ribosomal protein S13	other	RPS13
RPS17	ribosomal protein S17	other	RPS17
RPS18	ribosomal protein S18	other	RPS18
RPS20	ribosomal protein S20	other	RPS20
RPS21	ribosomal protein S21	other	RPS21
RPS23	ribosomal protein S23	translation regulator	RPS23
RPS25	ribosomal protein S25	other	RPS25
RPS26	ribosomal protein S26	other
RPS27L	ribosomal protein S27 like	translation regulator
RPS28	ribosomal protein S28	other	RPS28
RPS29	ribosomal protein S29	other	RPS29
RPS4X	ribosomal protein S4 X-linked	other	RPS4X
RPS6	ribosomal protein S6	other	RPS6
RPS7	ribosomal protein S7	other	RPS7
RPS8	ribosomal protein S8	other	RPS8
RRP1	ribosomal RNA processing 1	other	RRP1
RRP12	ribosomal RNA processing 12 homolog	other	RRP12
RRP15	ribosomal RNA processing 15 homolog	other	RRP15
RRP1B	ribosomal RNA processing 1B	transcription regulator
RRP7A	ribosomal RNA processing 7 homolog A	other	RRP7A
RRP8	ribosomal RNA processing 8	enzyme
RRS1	ribosome biogenesis regulator 1 homolog	other	RRS1
RSL1D1	ribosomal L1 domain containing 1	other	RSL1D1
RSL24D1	ribosomal L24 domain containing 1	other	RSL24D1
RTRAF	RNA transcription, translation and transport factor	other
RUVBL1	RuvB like AAA ATPase 1	transcription regulator	RUVBL1
RUVBL2	RuvB like AAA ATPase 2	transcription regulator	RUVBL2
SAFB	scaffold attachment factor B	other
SAFB2	scaffold attachment factor B2	other
SAP18	Sin3A associated protein 18	transcription regulator	SAP18
SCAF11	SR-related CTD associated factor 11	other
SDAD1	SDA1 domain containing 1	other	SDAD1
SEC61A1	SEC61 translocon subunit alpha 1	transporter	SEC61A1
SENP3	SUMO specific peptidase 3	peptidase
SF3A1	splicing factor 3a subunit 1	other	SF3A1
SF3A2	splicing factor 3a subunit 2	other	SF3A2
SF3A3	splicing factor 3a subunit 3	other	SF3A3
SF3B2	splicing factor 3b subunit 2	other	SF3B2
SF3B4	splicing factor 3b subunit 4	other	SF3B4
SF3B6	splicing factor 3b subunit 6	other	SF3B6
SFPQ	splicing factor proline and glutamine rich	other	SFPQ
SGPL1	sphingosine-1-phosphate lyase 1	enzyme
SLC25A10	solute carrier family 25 member 10	transporter	SLC25A10
SLC25A11	solute carrier family 25 member 11	transporter
SLC39A7	solute carrier family 39 member 7	transporter	SLC39A7
SLTM	SAFB like transcription modulator	other
SMARCA4	SWI/SNF related, matrix associated, actin dependent regulator of chromatin, subfamily a, member 4	transcription regulator
SMARCA5	SWI/SNF related, matrix associated, actin dependent regulator of chromatin, subfamily a, member 5	transcription regulator	SMARCA5
SMARCB1	SWI/SNF related, matrix associated, actin dependent regulator of chromatin, subfamily b, member 1	transcription regulator	SMARCB1
SMARCC2	SWI/SNF related, matrix associated, actin dependent regulator of chromatin subfamily c member 2	transcription regulator
SMARCD1	SWI/SNF related, matrix associated, actin dependent regulator of chromatin, subfamily d, member 1	transcription regulator
SMARCE1	SWI/SNF related, matrix associated, actin dependent regulator of chromatin, subfamily e, member 1	transcription regulator	SMARCE1
SMC1A	structural maintenance of chromosomes 1A	transporter	SMC1A
SMC2	structural maintenance of chromosomes 2	transporter	SMC2
SMC3	structural maintenance of chromosomes 3	other	SMC3
SMC4	structural maintenance of chromosomes 4	transporter	SMC4
SMN1/SMN2	survival of motor neuron 1, telomeric	other
SMU1	SMU1 DNA replication regulator and spliceosomal factor	other	SMU1
SNRNP200	small nuclear ribonucleoprotein U5 subunit 200	enzyme	SNRNP200
SNRNP40	small nuclear ribonucleoprotein U5 subunit 40	other	SNRNP40
SNRPA1	small nuclear ribonucleoprotein polypeptide A'	other	SNRPA1
SNRPD1	small nuclear ribonucleoprotein D1 polypeptide	other	SNRPD1
SNRPE	small nuclear ribonucleoprotein polypeptide E	other	SNRPE
SNRPG	small nuclear ribonucleoprotein polypeptide G	other	SNRPG
SNRPN	small nuclear ribonucleoprotein polypeptide N	other
SNU13	small nuclear ribonucleoprotein 13	other
SNW1	SNW domain containing 1	transcription regulator	SNW1
SON	SON DNA and RNA binding protein	other	SON
SPATA5	spermatogenesis associated 5	other	SPATA5
SPDEF	SAM pointed domain containing ETS transcription factor	transcription regulator	SPDEF
SPOUT1	SPOUT domain containing methyltransferase 1	other
SQSTM1	sequestosome 1	transcription regulator
SRP68	signal recognition particle 68	other	SRP68
SRP9	signal recognition particle 9	other	SRP9
SRPK1	SRSF protein kinase 1	kinase
SRPK2	SRSF protein kinase 2	kinase
SRRM1	serine and arginine repetitive matrix 1	other	SRRM1
SRRM2	serine/arginine repetitive matrix 2	other	SRRM2
SRSF1	serine and arginine rich splicing factor 1	other	SRSF1
SRSF10	serine and arginine rich splicing factor 10	other	SRSF10
SRSF2	serine and arginine rich splicing factor 2	transcription regulator	SRSF2
SRSF3	serine and arginine rich splicing factor 3	other	SRSF3
SRSF4	serine and arginine rich splicing factor 4	other
SRSF5	serine and arginine rich splicing factor 5	other
SRSF6	serine and arginine rich splicing factor 6	other	SRSF6
SRSF7	serine and arginine rich splicing factor 7	other	SRSF7
SRSF9	serine and arginine rich splicing factor 9	enzyme
SSB	small RNA binding exonuclease protection factor La	enzyme
SSBP1	single stranded DNA binding protein 1	other	SSBP1
SSRP1	structure specific recognition protein 1	transcription regulator	SSRP1
STRAP	serine/threonine kinase receptor associated protein	other	STRAP
STT3A	STT3 oligosaccharyltransferase complex catalytic subunit A	enzyme
SURF6	surfeit 6	other	SURF6
SYF2	SYF2 pre-mRNA splicing factor	other	SYF2
SYMPK	symplekin	other	SYMPK
TAF15	TATA-box binding protein associated factor 15	other
TAF1C	TATA-box binding protein associated factor, RNA polymerase I subunit C	transcription regulator	TAF1C
TARDBP	TAR DNA binding protein	transcription regulator	TARDBP
TASOR	transcription activation suppressor	other
TBL2	transducin beta like 2	other
TBL3	transducin beta like 3	peptidase	TBL3
TCERG1	transcription elongation regulator 1	transcription regulator	TCERG1
TCOF1	treacle ribosome biogenesis factor 1	transporter
TENT4B	terminal nucleotidyltransferase 4B	enzyme
TEX10	testis expressed 10	other	TEX10
TFAM	transcription factor A, mitochondrial	transcription regulator	TFAM
TFAP4	transcription factor AP-4	transcription regulator
TFCP2	transcription factor CP2	transcription regulator
TFIP11	tuftelin interacting protein 11	other	TFIP11
THEM6	thioesterase superfamily member 6	other
THOC2	THO complex 2	other	THOC2
THOC6	THO complex 6	other	THOC6
THRAP3	thyroid hormone receptor associated protein 3	transcription regulator
TIA1	TIA1 cytotoxic granule associated RNA binding protein	other
TIMM50	translocase of inner mitochondrial membrane 50	phosphatase
TMEM109	transmembrane protein 109	other
TOE1	target of EGR1, exonuclease	enzyme	TOE1
TOP2A	DNA topoisomerase II alpha	enzyme	TOP2A
TOP2B	DNA topoisomerase II beta	enzyme
TOR1AIP1	torsin 1A interacting protein 1	other
TPM1	tropomyosin 1	other
TPX2	TPX2 microtubule nucleation factor	other	TPX2
TRA2A	transformer 2 alpha homolog	other
TRAM1	translocation associated membrane protein 1	other
TRIM28	tripartite motif containing 28	transcription regulator
TRIP10	thyroid hormone receptor interactor 10	other
TRIP12	thyroid hormone receptor interactor 12	enzyme	TRIP12
TRMT1L	tRNA methyltransferase 1 like	enzyme
TSR1	TSR1 ribosome maturation factor	other	TSR1
TUBB6	tubulin beta 6 class V	other
U2SURP	U2 snRNP associated SURP domain containing	other	U2SURP
UBAP2	ubiquitin associated protein 2	other
UBTF	upstream binding transcription factor	transcription regulator	UBTF
UPF1	UPF1 RNA helicase and ATPase	enzyme	UPF1
URB1	URB1 ribosome biogenesis homolog	other	URB1
USP39	ubiquitin specific peptidase 39	peptidase	USP39
UTP20	UTP20 small subunit processome component	other	UTP20
UTP3	UTP3 small subunit processome component	other	UTP3
VCP	valosin containing protein	enzyme	VCP
WDR12	WD repeat domain 12	other	WDR12
WDR18	WD repeat domain 18	other	WDR18
WDR3	WD repeat domain 3	other	WDR3
WDR36	WD repeat domain 36	other
WDR5	WD repeat domain 5	transcription regulator	WDR5
WIZ	WIZ zinc finger	transcription regulator
WTAP	WT1 associated protein	other	WTAP
XAB2	XPA binding protein 2	other	XAB2
XPC	XPC complex subunit, DNA damage recognition and repair factor	transcription regulator
XPO1	exportin 1	transporter	XPO1
XRCC5	X-ray repair cross complementing 5	enzyme	XRCC5
XRN2	5'-3' exoribonuclease 2	enzyme	XRN2
YBX3	Y-box binding protein 3	transcription regulator
YTHDC1	YTH domain containing 1	other	YTHDC1
YTHDF1	YTH N6-methyladenosine RNA binding protein 1	other
YTHDF3	YTH N6-methyladenosine RNA binding protein 3	other
YY1	YY1 transcription factor	transcription regulator	YY1
ZC3H11A	zinc finger CCCH-type containing 11A	other
ZC3H13	zinc finger CCCH-type containing 13	other
ZC3H14	zinc finger CCCH-type containing 14	other
ZC3H18	zinc finger CCCH-type containing 18	other	ZC3H18
ZC3H4	zinc finger CCCH-type containing 4	transcription regulator
ZC3HAV1	zinc finger CCCH-type containing, antiviral 1	other
ZCCHC8	zinc finger CCHC-type containing 8	other
ZFC3H1	zinc finger C3H1-type containing	other	ZFC3H1
ZFR	zinc finger RNA binding protein	other
ZMYM3	zinc finger MYM-type containing 3	other
ZMYM4	zinc finger MYM-type containing 4	other
ZMYND8	zinc finger MYND-type containing 8	transcription regulator	ZMYND8
ZNF146	zinc finger protein 146	transcription regulator
ZNF148	zinc finger protein 148	transcription regulator
ZNF184	zinc finger protein 184	transcription regulator
ZNF326	zinc finger protein 326	transcription regulator
ZNF462	zinc finger protein 462	transcription regulator
ZNF512B	zinc finger protein 512B	transcription regulator
ZNF592	zinc finger protein 592	transcription regulator
ZNF629	zinc finger protein 629	transcription regulator
ZNF638	zinc finger protein 638	other
ZNF687	zinc finger protein 687	transcription regulator	ZNF687
