# Supplementary material for: Combinatorial targeting of a chromatin complex comprising Dot1L, menin and the tyrosine kinase BAZ1B reveals a new therapeutic vulnerability of endocrine therapy-resistant breast cancer
Source: Breast Cancer Res. 2022 Jul 18;24:52. doi: 10.1186/s13058-022-01547-7 (PMC9290241; doi:10.1186/s13058-022-01547-7)
Supplement: Supplementary file 5 — Additional file 5: Table S4. Complex analysis of Dot1L and Menin common nuclear interactomes. [file 13058_2022_1547_MOESM5_ESM.xlsx]

## Sheet: CORUM_DM_enrichment
Supplementary Table S4: Complex analysis of Dot1L and Menin common nuclear interactomes
Enrichment FDR	Functional Category	Genes
1.17857e-63	Spliceosome	IGF2BP3 TCERG1 U2SURP DHX15 PRPF4 PRPF3 PPIH PLRG1 AQR PRPF40A SNRNP200 BCAS2 PRPF6 LUC7L3 CD2BP2 SYF2 SNRPA1 PABPC1 DDX5 RBM25 MAGOH SNRPE SNRPG SNRPD1 SRSF3 SRSF2 SRSF1 SRSF4 DHX9 NCBP1 SF3A3 IK SRSF9 SRSF5 SRSF6 SF3B2 PRPF4B SNW1 DHX8 WTAP EFTUD2 RNPS1 SF3B4 SF3A2 SF3A1 SRSF7 SMU1 USP39 DDX46 THOC6 SRRM1 THOC2 DDX17 SNRNP40 RBM15 CRNKL1 MOV10 XAB2 ACIN1 ISY1 SRRM2 SF3B6 PPIL1 RBM8A
3.81627e-51	Nop56p-associated pre-rRNA complex	RSL1D1 NPM1 RPL35A FBL RPS12 RPL12 RPL9 RPL3 RPL13A RPL35 RPL5 RPL21 RPL29 HNRNPM NAP1L1 RPL26 RPL15 RPL27 RPS7 RPS8 RPS23 RPS29 RPS13 RPS11 RPL23A RPS6 RPL23 RPL30 RPL10A RPL32 RPL11 RPL8 RPL24 RPL36A RPL19 RPL18A RPL6 RPL18 DHX9 ILF3 TCOF1 PWP1 SRPK1 EBNA1BP2 MYBBP1A DDX21 RBM28 LYAR NOP58 RPL36
5.02286e-45	Ribosome cytoplasmic	RPL35A RPS12 RPL12 RPL9 RPL3 RPL13A RPL35 RPL5 RPL21 RPL29 RPL34 RPS20 RPL26 RPL15 RPL27 RPS7 RPS8 RPS23 RPS29 RPS13 RPS11 RPS4X RPL23A RPS6 RPL23 RPS25 RPS26 RPS28 FAU RPL30 RPL10A RPL32 RPL11 RPL8 RPS21 RPL24 RPL36A RPL19 RPL18A RPL6 RPL18 RPL36
1.57339e-32	C complex spliceosome	HNRNPR PLRG1 AQR SNRNP200 PRPF6 SYF2 SNRPA1 PABPC1 DDX5 HNRNPM MAGOH SNRPE SNRPG SNRPD1 SRSF1 SF3A3 SF3B2 PRPF4B SNW1 DHX8 EFTUD2 SF3A2 SF3A1 ZCCHC8 SRRM1 SNRNP40 CRNKL1 PNN XAB2 RALY ISY1 SRRM2 PPIL1 RBM8A
3.10083e-30	60S ribosomal subunit cytoplasmic	RPL35A RPL12 RPL9 RPL3 RPL13A RPL35 RPL5 RPL21 RPL29 RPL34 RPL26 RPL15 RPL27 RPL23A RPL23 RPL30 RPL10A RPL32 RPL11 RPL8 RPL24 RPL36A RPL19 RPL18A RPL6 RPL18 RPL36
8.6869e-19	TRBP containing complex (DICER RPL7A EIF6 MOV10 and subunits of the 60S ribosomal particle)	RPL35A RPL12 RPL21 RPL34 EIF6 RPL15 RPL27 RPL30 RPL10A RPL32 RPL11 RPL19 RPL18A MOV10 RSL24D1 RPL36
4.11652e-15	40S ribosomal subunit cytoplasmic	RPS12 RPS20 RPS7 RPS8 RPS23 RPS29 RPS13 RPS11 RPS4X RPS6 RPS25 RPS26 RPS28 FAU RPS21
1.19033e-14	17S U2 snRNP	U2SURP DHX15 SNRPA1 SNRPE SNRPG SNRPD1 SRSF1 SF3A3 SF3B2 SF3B4 SF3A2 SF3A1 DDX46 CHERP SF3B6
6.27934e-13	Exosome	EXOSC10 EXOSC9 EXOSC7 EXOSC6 EXOSC8 EXOSC4 EXOSC5 EXOSC3 EXOSC1 MPHOSPH6
6.98598e-13	ALL-1 supercomplex	SAP18 SMARCA5 MTA2 WDR5 KMT2A RBBP4 SMARCB1 CHD3 HDAC1 EFTUD2 RBBP7 SMARCC2 SYMPK
1.54157e-10	PBAF complex (Polybromo and BAF containing complex)	ACTL6A SMARCA4 SMARCB1 ARID2 PBRM1 SMARCC2 SMARCE1 SMARCD1
2.62286e-10	Large Drosha complex	DHX15 DDX5 HNRNPM ILF3 TARDBP DDX1 DDX17 SRPK1 DROSHA RALY
6.42097e-10	SNF2h-cohesin-NuRD complex	SMARCA5 MTA2 RBBP4 CHD3 HDAC1 SMC1A RBBP7 BAZ1A SMC3
6.42097e-10	SIN3-ING1b complex II	SAP18 ACTL6A SMARCA4 RBBP4 SMARCB1 HDAC1 RBBP7 SMARCC2 SMARCD1
1.18069e-09	CDC5L complex	PLRG1 BCAS2 SNRPA1 TOP2A SFPQ SNRPD1 SRSF2 SRSF1 SF3B2 SF3B4 SRRM1
3.65403e-09	B-WICH complex	MYO1C SMARCA5 DEK ERCC6 MYBBP1A DDX21 BAZ1B
4.04142e-09	LAS1L-PELP1-TEX10-WDR18-NOL9-SENP3 complex	NOL9 PELP1 WDR18 SENP3 TEX10 LAS1L
5.48045e-09	WINAC complex	ACTL6A SMARCA4 TOP2B SMARCB1 SMARCC2 SMARCE1 SMARCD1 BAZ1B
3.77142e-08	Anti-HDAC2 complex	MTA2 GTF2I RBBP4 CHD3 HDAC1 ZMYM3 CHD4 RBBP7
3.77142e-08	SMN complex	GEMIN2 GEMIN4 SNRPE SNRPG SNRPD1 GEMIN8 STRAP SNRPN
